# Supplementary material for: Reconfigurable droplet networks
Source: Nat Commun. 2024 Feb 5;15:1058. doi: 10.1038/s41467-024-45214-1 (PMC10844234; doi:10.1038/s41467-024-45214-1)
Supplement: Supplementary file 13 — Source Data [file 41467_2024_45214_MOESM13_ESM.xlsx]

## Sheet: Sheet1
Figure 2a	Time/s	Interfacial Tension/mN m-1	Time/s	Interfacial Tension/mN m-1	Time/s	Interfacial Tension/mN m-1	Time/s	Interfacial Tension/mN m-1
	note	Water & Toluene		CMC-MV2+ÌCB[8] & Toluene		Water & Azo-PLLA			CMC-MV2+ÌCB[8] & Azo-PLLA
	1	36.1958	1	36.1561	1	24.3594	1	19.1605
	2	36.2245	2	36.5439	2	24.44	2	19.5191
	3	36.2234	3	36.1489	3	25.0347	3	18.6999
	4	36.3832	4	36.3798	4	24.8187	4	18.6831
	5	36.3437	5	36.0315	5	24.8541	5	18.2011
	6	36.4037	6	35.914	6	24.914	6	18.2813
	7	36.3846	7	36.2733	7	24.8255	7	17.5577
	8	36.3315	8	35.9129	8	24.812	8	17.719
	9	36.303	9	36.3545	9	24.9104	9	17.3763
	10	36.2049	10	35.9494	10	24.2466	10	17.4745
	11	35.7172	11	36.2584	11	24.8089	11	17.0571
	12	36.1644	12	35.8502	12	24.6852	12	17.3433
	13	36.0446	13	36.3743	13	24.5513	13	17.1162
	14	36.2745	14	36.2614	14	24.944	14	17.1133
	15	36.2529	15	36.2246	15	24.4612	15	17.1233
	16	36.5806	16	35.4541	16	24.3188	16	17.2428
	17	36.2626	17	36.6433	17	24.6744	17	17.1701
	18	36.2595	18	36.484	18	24.9972	18	17.2323
	19	36.1927	19	36.0288	19	24.4026	19	17.1304
	20	36.1435	20	35.6244	20	24.7114	20	17.2262
	21	36.1609	21	35.8371	21	24.6456	21	17.1938
	22	36.2781	22	35.5975	22	24.2134	22	17.1846
	23	36.2582	23	36.228	23	24.8212	23	17.2047
	24	36.2987	24	36.1904	24	24.2634	24	17.1408
	25	36.2998	25	35.8916	25	24.2212	25	17.0708
	26	36.4069	26	36.9316	26	24.265	26	17.0374
	27	36.1624	27	35.7732	27	24.2266	27	17.0564
	28	35.7996	28	37.1504	28	24.1067	28	17.0322
	29	36.1826	29	36.1608	29	24.6147	29	17.0375
	30	36.0248	30	36.7665	30	24.1895	30	17.0468
	31	36.2465	31	36.1956	31	24.5326	31	17.0261
	32	35.9543	32	35.3965	32	24.8201	32	17.0358
	33	36.2887	33	36.422	33	24.3343	33	17.0107
	34	36.362	34	35.5876	34	24.2664	34	17.0092
	35	36.2928	35	36.1316	35	24.53	35	16.9773
	36	36.3236	36	36.0903	36	24.6908	36	16.9653
	37	36.5157	37	36.1173	37	24.554	37	16.9482
	38	35.9636	38	36.0973	38	24.2254	38	16.9539
	39	36.5778	39	36.2011	39	24.195	39	16.9604
	40	36.2438	40	36.6776	40	24.4223	40	16.93
	41	36.4366	41	36.2146	41	24.1743	41	16.9252
	42	36.0538	42	36.6017	42	24.5528	42	16.9053
	43	36.229	43	35.9196	43	24.3303	43	16.8967
	44	36.8007	44	35.7411	44	24.1677	44	16.8755
	45	36.3027	45	36.2961	45	24.0835	45	16.8744
	46	36.3146	46	35.8334	46	24.2691	46	16.8848
	47	36.0939	47	35.9376	47	24.0618	47	16.8608
	48	36.2927	48	36.1934	48	24.3662	48	16.8411
	49	36.3595	49	36.675	49	24.6729	49	16.8368
	50	35.8424	50	36.2272	50	24.3849	50	16.8213
	51	36.0834	51	35.5473	51	24.4124	51	16.8232
	52	36.2924	52	35.6482	52	24.3496	52	16.8326
	53	36.38	53	36.1213	53	24.0942	53	16.8568
	54	36.6422	54	35.7686	54	24.0739	54	16.8395
	55	36.165	55	36.6284	55	24.3609	55	16.8416
	56	36.1542	56	35.7308	56	24.4543	56	16.8334
	57	36.1536	57	36.9416	57	24.3381	57	16.8159
	58	36.2174	58	35.8075	58	24.5262	58	16.8251
	59	36.3448	59	36.0704	59	24.3473	59	16.843
	60	36.4564	60	35.673	60	24.3129	60	16.8246
	61	36.0692	61	35.5471	61	24.4159	61	16.8316
	62	36.3182	62	36.0214	62	24.1349	62	16.8314
	63	36.2063	63	36.3666	63	24.3315	63	16.8219
	64	36.2649	64	35.9871	64	23.9903	64	16.8514
	65	36.8991	65	--	65	23.8543	65	16.8285
	66	36.3357	66	36.0935	66	24.293	66	16.8088
	67	35.9347	67	36.477	67	24.0795	67	16.8454
	68	36.1005	68	35.9238	68	24.074	68	16.8419
	69	35.9161	69	35.9616	69	24.1904	69	16.8517
	70	36.1737	70	35.7925	70	24.2762	70	16.8162
	71	35.8284	71	35.967	71	24.1944	71	16.8405
	72	36.4921	72	35.7773	72	24.2939	72	16.8518
	73	36.5544	73	35.8808	73	24.1155	73	16.8511
	74	36.214	74	35.6938	74	23.8676	74	16.8486
	75	35.8619	75	36.1557	75	23.9552	75	16.8324
	76	36.2957	76	36.2397	76	23.8954	76	16.8424
	77	35.8147	77	36.0055	77	24.2022	77	16.8245
	78	35.4773	78	35.8706	78	24.1828	78	16.8383
	79	36.3442	79	36.0001	79	23.8224	79	16.8504
	80	36.403	80	36.0837	80	24.1445	80	16.8345
	81	35.8147	81	36.1122	81	24.3102	81	16.8317
	82	36.3212	82	35.7278	82	23.8141	82	16.8215
	83	35.9057	83	35.9177	83	24.1141	83	16.8182
	84	36.9673	84	35.8551	84	23.9321	84	16.818
	85	36.0914	85	35.8922	85	23.9499	85	16.8134
	86	36.5504	86	35.6144	86	23.8914	86	16.8177
	87	35.9359	87	36.2241	87	24.1981	87	16.8122
	88	36.3069	88	35.8049	88	24.1914	88	16.81
	89	36.028	89	36.1221	89	24.2238	89	16.8122
	90	36.1203	90	35.421	90	24.1675	90	16.8048
	91	36.0592	91	35.931	91	23.8565	91	16.8195
	92	35.791	92	35.5192	92	23.8511	92	16.8191
	93	35.8194	93	35.7105	93	23.9016	93	16.8032
	94	35.9111	94	35.7504	94	24.0699	94	16.8108
	95	36.6235	95	36.0574	95	23.8348	95	16.801
	96	36.461	96	36.1312	96	23.8519	96	16.7985
	97	36.4171	97	35.5719	97	23.9377	97	16.7847
	98	36.0529	98	36.1982	98	24.1566	98	16.8124
	99	36.4011	99	35.4327	99	23.7866	99	16.8093
	100	36.1035	100	35.9232	100	23.8256	100	16.7841
	101	35.9932	101	36.0469	101	24.003	101	16.7969
	102	36.374	102	36.2734	102	24.2038	102	16.7943
	103	36.1566	103	35.5573	103	23.9217	103	16.8037
	104	36.2935	104	35.7773	104	24.0973	104	16.7867
	105	36.6512	105	35.8521	105	24.0123	105	16.7734
	106	36.362	106	35.8907	106	24.2047	106	16.7889
	107	36.2909	107	36.1501	107	24.0024	107	16.7737
	108	35.7911	108	35.71	108	23.8478	108	16.784
	109	35.8885	109	35.415	109	24.0984	109	16.781
	110	36.4028	110	36.0581	110	24.0387	110	16.7902
	111	36.285	111	35.5269	111	24.1993	111	16.7474
	112	36.0376	112	35.8853	112	23.8805	112	16.7462
	113	36.2151	113	36.1714	113	24.2038	113	16.7713
	114	36.0665	114	36.1615	114	23.8881	114	16.7576
	115	36.2615	115	35.9745	115	23.8538	115	16.7672
	116	36.2843	116	35.6202	116	23.999	116	16.7565
	117	36.1539	117	35.6438	117	23.9644	117	16.7489
	118	36.611	118	35.4811	118	24.0086	118	16.7713
	119	36.7032	119	35.6123	119	24.1805	119	16.779
	120	36.2531	120	35.8682	120	24.2311	120	16.7554
	121	36.0423	121	35.6522	121	24.1499	121	16.7559
	122	36.1392	122	36.3153	122	24.1459	122	16.7729
	123	36.1619	123	36.0434	123	24.0735	123	16.7493
	124	36.1193	124	35.944	124	23.8521	124	16.7336
	125	36.7141	125	35.5996	125	24.3416	125	16.7523
	126	36.417	126	35.8854	126	23.9897	126	16.7437
	127	36.5441	127	35.6889	127	24.0952	127	16.7682
	128	36.1953	128	35.517	128	23.9946	128	16.7625
	129	36.4106	129	36.0596	129	24.0123	129	16.7511
	130	36.5245	130	35.9773	130	24.3337	130	16.7392
	131	36.3618	131	35.6325	131	23.9757	131	16.7467
	132	36.3098	132	35.8952	132	24.3773	132	16.7355
	133	36.2494	133	35.4931	133	24.0546	133	16.7532
	134	36.1102	134	35.5099	134	23.9112	134	16.7398
	135	36.6065	135	35.8075	135	24.5013	135	16.7349
	136	36.2179	136	35.8363	136	24.2086	136	16.728
	137	36.4424	137	35.6772	137	24.171	137	16.7349
	138	36.1556	138	35.8243	138	24.2791	138	16.7354
	139	36.3321	139	35.6638	139	24.0164	139	16.7348
	140	36.4732	140	35.8904	140	24.102	140	16.7309
	141	36.0842	141	35.3538	141	24.1025	141	16.725
	142	36.2305	142	35.7979	142	24.2362	142	16.7139
	143	36.2453	143	35.6386	143	24.1551	143	16.7151
	144	36.3545	144	35.839	144	24.281	144	16.7275
	145	36.4103	145	35.61	145	24.1028	145	16.7297
	146	36.394	146	36.1718	146	24.1695	146	16.7023
	147	36.4826	147	35.7353	147	24.0133	147	16.7138
	148	36.1055	148	36.0642	148	24.3582	148	16.7146
	149	36.1143	149	35.6084	149	24.3436	149	16.7052
	150	36.0871	150	35.5091	150	24.0173	150	16.6993
	151	36.3771	151	35.7045	151	24.2859	151	16.7169
	152	36.5053	152	35.8941	152	24.0273	152	16.7113
	153	36.236	153	35.7068	153	24.1529	153	16.7037
	154	36.1962	154	35.9719	154	23.7293	154	16.714
	155	36.3246	155	35.5779	155	24.167	155	16.7035
	156	36.2078	156	35.5324	156	24.0808	156	16.7018
	157	35.8081	157	35.91	157	23.944	157	16.6922
	158	36.3158	158	35.5269	158	24.0786	158	16.688
	159	36.2589	159	35.7564	159	24.3374	159	16.6922
	160	36.3552	160	35.2278	160	24.5213	160	16.6558
	161	36.2288	161	35.6338	161	24.1349	161	16.6811
	162	36.4334	162	36.2469	162	24.3325	162	16.6789
	163	36.0013	163	35.6586	163	24.3985	163	16.6921
	164	36.1945	164	35.6903	164	24.3576	164	16.6943
	165	36.3122	165	35.8311	165	24.5499	165	16.7037
	166	36.2661	166	35.5913	166	24.4846	166	16.7007
	167	36.4424	167	35.887	167	24.4193	167	16.6689
	168	35.6262	168	35.1942	168	24.0486	168	16.7008
	169	36.5785	169	35.7602	169	24.2883	169	16.6872
	170	36.4117	170	35.5891	170	23.9884	170	16.6464
	171	36.1613	171	35.8976	171	24.1152	171	16.6796
	172	36.2726	172	35.8857	172	24.3536	172	16.675
	173	36.2572	173	35.7668	173	24.1227	173	16.673
	174	36.3225	174	35.7044	174	23.9502	174	16.678
	175	36.0317	175	35.5373	175	24.2244	175	16.6839
	176	36.3308	176	35.4155	176	24.3278	176	16.6696
	177	36.4167	177	36.1759	177	24.1427	177	16.6681
	178	36.125	178	35.4934	178	24.1858	178	16.6662
	179	36.4163	179	36.1831	179	24.3131	179	16.6833
	180	36.0839	180	35.1544	180	24.1848	180	16.6368
	181	35.9323	181	35.7192	181	24.1683	181	16.6394
	182	36.5081	182	35.4851	182	24.2191	182	16.6349
	183	36.1144	183	35.6055	183	24.2585	183	16.6458
	184	36.3882	184	35.4093	184	24.122	184	16.6374
	185	36.1362	185	34.6788	185	24.1947	185	16.6476
	186	36.0502	186	36.1229	186	24.1702	186	16.6324
	187	36.1891	187	36.4971	187	24.2199	187	16.6301
	188	36.1025	188	35.2786	188	24.3022	188	16.6657
	189	36.1113	189	35.408	189	24.5305	189	16.6406
	190	36.2969	190	35.8576	190	24.191	190	16.6515
	191	36.2289	191	35.5198	191	24.2459	191	16.6438
	192	36.4191	192	35.8412	192	24.1981	192	16.6535
	193	36.8325	193	35.5452	193	24.2314	193	16.656
	194	36.1048	194	35.8894	194	24.402	194	16.6281
	195	36.0263	195	36.1621	195	24.214	195	16.6352
	196	35.9169	196	35.6457	196	24.3607	196	16.6502
	197	36.0859	197	35.8267	197	24.4406	197	16.6257
	198	36.2916	198	35.6618	198	24.0719	198	16.6408
	199	36.3534	199	35.313	199	24.5523	199	16.6281
	200	36.1929	200	35.435	200	24.0801	200	16.6398
	201	36.3528	201	35.6026	201	24.2703	201	16.6281
	202	36.3417	202	35.4928	202	24.4343	202	16.6491
	203	36.3456	203	35.5887	203	24.3088	203	16.5736
	204	35.5909	204	35.7157	204	24.2409	204	16.6462
	205	36.4296	205	35.4697	205	24.155	205	16.6245
	206	36.2118	206	35.9895	206	24.4956	206	16.6576
	207	36.1145	207	35.4263	207	24.4884	207	16.6214
	208	36.0698	208	35.5033	208	24.4373	208	16.6459
	209	36.0771	209	35.738	209	24.4953	209	16.6367
	210	36.3105	210	34.8379	210	24.2305	210	16.6471
	211	36.0276	211	35.5299	211	24.4329	211	16.6479
	212	36.1381	212	35.8233	212	24.3367	212	16.6579
	213	36.2178	213	35.6724	213	24.4041	213	16.6439
	214	36.387	214	35.6523	214	24.4989	214	16.6654
	215	36.2142	215	35.5702	215	24.1674	215	16.6213
	216	36.5244	216	35.4429	216	24.4644	216	16.6318
	217	36.0761	217	35.0067	217	24.4596	217	16.6415
	218	36.3007	218	35.8157	218	24.1403	218	16.6311
	219	36.2385	219	35.7752	219	24.5322	219	16.652
	220	36.4263	220	35.7495	220	24.4376	220	16.5856
	221	36.0898	221	35.267	221	24.4482	221	16.6119
	222	36.4897	222	35.7415	222	24.2024	222	16.6411
	223	36.0172	223	35.36	223	24.7863	223	16.6147
	224	36.3342	224	35.7919	224	24.6656	224	16.6189
	225	36.209	225	35.0545	225	24.2608	225	16.5963
	226	36.3929	226	35.6757	226	24.4921	226	16.6207
	227	36.3317	227	35.4289	227	24.4279	227	16.6326
	228	35.7857	228	35.8684	228	24.5004	228	16.6215
	229	35.6688	229	35.7403	229	24.2145	229	16.6331
	230	35.7822	230	35.3122	230	24.7241	230	16.5961
	231	35.657	231	35.3001	231	24.4657	231	16.6316
	232	36.1018	232	36.5795	232	24.4733	232	16.5935
	233	36.2903	233	35.2185	233	24.3368	233	16.602
	234	36.3281	234	36.1841	234	24.4534	234	16.6106
	235	36.1011	235	35.7459	235	24.447	235	16.6109
	236	36.1775	236	35.7465	236	24.3157	236	16.5667
	237	36.5729	237	35.4564	237	24.4691	237	16.5964
	238	36.1962	238	35.6492	238	24.5477	238	16.5903
	239	36.4201	239	35.6761	239	24.5849	239	16.5899
	240	36.1254	240	35.5698	240	24.2357	240	16.6004
	241	35.9655	241	35.7447	241	24.3646	241	16.6052
	242	36.0622	242	35.7532	242	24.3898	242	16.5867
	243	35.8761	243	35.4799	243	24.5149	243	16.5799
	244	36.0087	244	36.2351	244	24.2551	244	16.5916
	245	36.2914	245	35.2552	245	24.4977	245	16.5712
	246	36.2357	246	35.5445	246	24.5433	246	16.5842
	247	36.4126	247	35.5948	247	24.5482	247	16.5737
	248	36.2651	248	35.6866	248	24.3194	248	16.5708
	249	36.3627	249	35.3073	249	24.6274	249	16.6016
	250	35.8548	250	34.9721	250	24.3749	250	16.603
	251	36.0393	251	35.5838	251	24.7836	251	16.5721
	252	36.1755	252	35.6917	252	24.177	252	16.5938
	253	36.2944	253	35.7476	253	24.4679	253	16.5687
	254	36.1532	254	35.0062	254	24.4456	254	16.6024
	255	36.3345	255	35.816	255	24.2712	255	16.5763
	256	36.4115	256	35.5351	256	24.4554	256	16.5812
	257	35.7657	257	35.8144	257	24.5993	257	16.5709
	258	36.3241	258	35.368	258	24.4913	258	16.5828
	259	36.3543	259	35.6957	259	24.1742	259	16.578
	260	35.9875	260	35.7691	260	24.0127	260	16.5938
	261	36.3407	261	35.7527	261	24.8216	261	16.5721
	262	36.5669	262	35.6613	262	24.2813	262	16.5736
	263	36.2894	263	35.5553	263	24.5284	263	16.5633
	264	36.0733	264	35.4062	264	24.5636	264	16.5753
	265	36.0138	265	35.599	265	24.2997	265	16.5853
	266	35.8796	266	35.5984	266	24.6504	266	16.5749
	267	36.3343	267	35.8058	267	24.2902	267	16.561
	268	36.3518	268	35.6568	268	24.197	268	16.5636
	269	36.3613	269	35.5427	269	24.5607	269	16.5714
	270	36.5008	270	35.6163	270	24.644	270	16.583
	271	36.4183	271	35.3324	271	24.4215	271	16.5659
	272	36.0121	272	35.6944	272	24.112	272	16.5826
	273	36.1568	273	35.0927	273	24.2865	273	16.5782
	274	36.209	274	35.6501	274	24.5023	274	16.5653
	275	36.4567	275	35.3323	275	24.4921	275	16.5837
	276	36.4356	276	35.9893	276	24.3997	276	16.5804
	277	36.3116	277	35.7173	277	24.4783	277	16.5561
	278	36.0918	278	35.3855	278	24.2729	278	16.5747
	279	36.1407	279	35.8021	279	24.4978	279	16.5811
	280	36.1209	280	35.3566	280	24.3614	280	16.5738
	281	35.9111	281	35.5477	281	24.3875	281	16.5743
	282	36.2536	282	35.6049	282	24.5129	282	16.5637
	283	35.8534	283	35.2366	283	24.4766	283	16.5775
	284	36.2989	284	35.7483	284	24.3066	284	16.5779
	285	36.6104	285	35.6072	285	24.4548	285	16.5777
	286	36.2898	286	35.9458	286	24.4934	286	16.56
	287	36.2574	287	35.3035	287	24.5062	287	16.585
	288	36.7763	288	35.6482	288	24.6915	288	16.5637
	289	35.8142	289	35.2362	289	24.3534	289	16.5743
	290	35.9486	290	35.4887	290	24.6265	290	16.5637
	291	36.3509	291	35.5352	291	24.3285	291	16.5787
	292	36.4276	292	35.2167	292	24.5768	292	16.5577
	293	36.3057	293	35.6885	293	24.5906	293	16.5796
	294	36.533	294	35.5927	294	24.5085	294	16.561
	295	36.6414	295	35.6946	295	24.2375	295	16.565
	296	35.8764	296	35.2277	296	24.6099	296	16.558
	297	35.8392	297	35.6827	297	24.4252	297	16.5592
	298	35.8974	298	35.3545	298	24.7093	298	16.5552
	299	36.1209	299	35.4843	299	24.5244	299	16.5626
	300	36.282	300	35.5787	300	24.5059	300	16.5602
	301	36.0943	301	35.7191	301	24.674	301	16.56
	302	35.5583	302	35.4267	302	24.4556	302	16.5495
	303	35.326	303	35.5588	303	24.6038	303	16.5686
	304	35.9733	304	35.5147	304	24.5682	304	16.5665
	305	36.4967	305	35.2945	305	24.6419	305	16.5539
	306	36.0493	306	34.9348	306	24.3737	306	16.5831
	307	36.0954	307	35.6144	307	24.2861	307	16.566
	308	36.2534	308	35.778	308	24.5873	308	16.5728
	309	36.2013	309	35.7216	309	24.7207	309	16.5693
	310	36.2419	310	35.4803	310	24.4474	310	16.5733
	311	35.9115	311	35.3463	311	24.43	311	16.5566
	312	36.7637	312	35.3634	312	24.4673	312	16.5572
	313	36.2243	313	35.3104	313	24.3676	313	16.568
	314	35.6572	314	35.411	314	24.5581	314	16.5546
	315	36.4226	315	35.5562	315	24.418	315	16.5683
	316	36.3544	316	35.1729	316	24.3976	316	16.5685
	317	36.0682	317	35.3337	317	24.4777	317	16.5724
	318	36.1841	318	35.775	318	24.5715	318	16.5648
	319	36.2724	319	35.2424	319	24.4911	319	16.5577
	320	36.1923	320	35.7412	320	24.6171	320	16.5537
	321	36.0886	321	35.0609	321	24.8097	321	16.5539
	322	36.0902	322	35.5299	322	24.427	322	16.5507
	323	36.9222	323	35.2414	323	24.6974	323	16.5572
	324	36.1925	324	35.3654	324	24.7394	324	16.5473
	325	36.7989	325	36.2513	325	24.7259	325	16.5544
	326	36.233	326	35.089	326	24.3668	326	16.5467
	327	36.2013	327	35.7881	327	24.5947	327	16.5509
	328	36.1069	328	34.8307	328	24.4178	328	16.5547
	329	36.0272	329	35.5061	329	24.4639	329	16.5581
	330	36.33	330	35.3299	330	24.2944	330	16.5586
	331	36.4536	331	35.2487	331	24.7643	331	16.5517
	332	36.3119	332	35.2706	332	24.5888	332	16.5585
	333	36.6279	333	35.6454	333	24.4482	333	16.5547
	334	36.1621	334	35.3283	334	24.6056	334	16.5657
	335	36.0439	335	35.0908	335	24.5364	335	16.5485
	336	36.181	336	35.7721	336	24.5493	336	16.5431
	337	35.7712	337	35.3804	337	24.6451	337	16.5501
	338	35.9867	338	35.2024	338	24.2784	338	16.5437
	339	36.4105	339	35.4368	339	24.556	339	16.5433
	340	35.9708	340	35.3235	340	24.2604	340	16.5426
	341	36.2038	341	35.704	341	24.4834	341	16.5488
	342	36.434	342	35.5046	342	24.4362	342	16.5398
	343	35.9675	343	35.4826	343	24.2036	343	16.5417
	344	36.0167	344	35.6042	344	24.1893	344	16.5351
	345	36.0466	345	35.3552	345	24.6173	345	16.535
	346	36.2626	346	35.6474	346	24.6126	346	16.5503
	347	36.4005	347	35.7271	347	24.4165	347	16.5465
	348	36.2762	348	35.9241	348	24.5079	348	16.5495
	349	36.2749	349	35.3609	349	24.7437	349	16.5314
	350	36.0871	350	36.0804	350	24.413	350	16.5342
	351	36.02	351	35.2455	351	24.4453	351	16.5451
	352	36.0482	352	35.3845	352	24.6517	352	16.5311
	353	36.2458	353	35.266	353	24.4908	353	16.5426
	354	36.2015	354	35.1091	354	24.8384	354	16.5456
	355	35.5146	355	35.4498	355	24.3682	355	16.5432
	356	35.2568	356	35.3911	356	24.4335	356	16.5539
	357	35.8086	357	35.651	357	24.6826	357	16.5365
	358	35.6917	358	35.4077	358	24.2119	358	16.5495
	359	36.2826	359	35.4222	359	24.4032	359	16.5457
	360	36.5176	360	35.0796	360	24.3015	360	16.5343
	361	36.0879	361	35.0709	361	24.6063	361	16.5294
	362	36.2148	362	35.4057	362	24.8047	362	16.5312
	363	36.0075	363	34.9105	363	24.6661	363	16.5404
	364	36.5317	364	35.4171	364	24.4998	364	16.5316
	365	36.1932	365	35.4211	365	24.2934	365	16.5265
	366	36.3931	366	35.5683	366	24.3568	366	16.5248
	367	36.6408	367	35.3773	367	24.8221	367	16.521
	368	36.343	368	35.49	368	24.4901	368	16.5209
	369	36.0842	369	35.4052	369	24.4708	369	16.52
	370	36.0567	370	35.393	370	24.3277	370	16.5244
	371	35.916	371	35.2691	371	24.5834	371	16.5622
	372	36.7639	372	35.6481	372	24.4208	372	16.524
	373	36.0185	373	35.4412	373	24.3565	373	16.5254
	374	36.1938	374	35.4713	374	24.5537	374	16.5171
	375	35.8133	375	35.9218	375	24.6156	375	16.5231
	376	36.5839	376	35.2283	376	24.6341	376	16.5254
	377	36.224	377	35.2141	377	24.3618	377	16.524
	378	36.0498	378	35.4729	378	24.5455	378	16.5211
	379	36.2226	379	35.7598	379	24.5887	379	16.5172
	380	36.274	380	34.8576	380	24.8252	380	16.5447
	381	36.2719	381	35.0803	381	24.6179	381	16.5219
	382	35.8014	382	35.1422	382	24.5813	382	16.5304
	383	36.1037	383	35.6965	383	24.4273	383	16.522
	384	36.2711	384	35.1134	384	24.5113	384	16.5617
	385	36.2208	385	35.3391	385	24.5263	385	16.5235
	386	36.0228	386	35.4598	386	24.5767	386	16.5583
	387	36.4376	387	35.3455	387	24.2165	387	16.5278
	388	36.8858	388	35.3411	388	24.2781	388	16.5417
	389	36.7655	389	35.4034	389	24.3516	389	16.5251
	390	35.901	390	35.5146	390	24.4724	390	16.5278
	391	35.8659	391	35.1619	391	24.4622	391	16.5744
	392	36.303	392	35.6437	392	24.66	392	16.5275
	393	36.6719	393	35.3248	393	24.4198	393	16.5551
	394	36.4852	394	35.2807	394	24.8021	394	16.5243
	395	36.4918	395	35.3808	395	24.4009	395	16.5392
	396	36.3054	396	35.5361	396	24.4535	396	16.5349
	397	35.7929	397	35.0097	397	24.5846	397	16.5224
	398	36.0499	398	35.184	398	24.4625	398	16.5591
	399	36.1556	399	35.7546	399	24.4921	399	16.521
	400	36.303	400	34.7767	400	24.4513	400	16.5153
	401	36.0658	401	35.584	401	24.439	401	16.5206
	402	36.049	402	34.9023	402	24.5646	402	16.5227
	403	36.9237	403	35.3545	403	24.6429	403	16.542
	404	36.4347	404	35.2133	404	24.4672	404	16.5166
	405	35.9334	405	35.3479	405	24.3231	405	16.5153
	406	35.9016	406	35.296	406	24.5175	406	16.5187
	407	35.9983	407	35.2551	407	24.3818	407	16.5296
	408	35.7755	408	35.8477	408	24.2878	408	16.5291
	409	36.1855	409	34.9763	409	24.412	409	16.5211
	410	36.2263	410	35.2947	410	24.6245	410	16.5645
	411	36.0809	411	35.0035	411	24.7555	411	16.5433
	412	35.8132	412	35.5365	412	24.7026	412	16.5137
	413	35.6873	413	34.822	413	24.4779	413	16.5213
	414	36.1731	414	35.3381	414	24.6757	414	16.524
	415	36.3909	415	35.1427	415	24.2608	415	16.5158
	416	35.994	416	35.0495	416	24.6534	416	16.5165
	417	36.085	417	35.3019	417	24.1901	417	16.5258
	418	36.0214	418	35.0351	418	24.8213	418	16.5358
	419	36.2239	419	35.2036	419	24.5862	419	16.5204
	420	35.8014	420	35.0025	420	24.3716	420	16.5106
	421	36.184	421	35.6498	421	24.4731	421	16.5176
	422	36.228	422	35.2749	422	24.4541	422	16.5317
	423	35.9829	423	35.5459	423	24.7875	423	16.5352
	424	35.986	424	35.0844	424	24.5027	424	16.5415
	425	35.8699	425	35.1731	425	24.5025	425	16.5277
	426	36.114	426	35.0514	426	24.573	426	16.5203
	427	36.2327	427	35.1778	427	24.517	427	16.532
	428	35.9898	428	35.0053	428	24.7428	428	16.5131
	429	36.2148	429	35.7049	429	24.4965	429	16.5526
	430	35.7978	430	35.5471	430	24.4447	430	16.5208
	431	36.535	431	35.5228	431	24.5356	431	16.5148
	432	36.0239	432	35.3061	432	24.6774	432	16.5387
	433	36.2284	433	35.5201	433	24.4555	433	16.5161
	434	36.1413	434	35.2604	434	24.4785	434	16.5167
	435	36.491	435	35.3824	435	24.3871	435	16.5068
	436	36.2311	436	35.2675	436	24.5718	436	16.511
	437	36.2911	437	35.2795	437	24.3955	437	16.5185
	438	36.1729	438	35.5396	438	24.3308	438	16.5031
	439	35.9962	439	35.3374	439	24.4713	439	16.5174
	440	35.9483	440	35.4391	440	24.392	440	16.4967
	441	36.3815	441	35.5517	441	24.2472	441	16.5097
	442	36.1451	442	35.161	442	24.4451	442	16.5046
	443	36.3736	443	35.2386	443	24.0712	443	16.5057
	444	36.1826	444	35.5007	444	24.3538	444	16.5168
	445	35.9797	445	35.2832	445	24.2219	445	16.5039
	446	36.0845	446	35.4197	446	24.5643	446	16.4999
	447	36.145	447	35.8353	447	24.7038	447	16.498
	448	35.9582	448	35.3985	448	24.5286	448	16.5069
	449	36.2943	449	35.6774	449	24.4085	449	16.4996
	450	36.0782	450	34.5235	450	24.3814	450	16.512
	451	36.4227	451	35.7134	451	24.852	451	16.5051
	452	35.8066	452	34.9581	452	24.4037	452	16.5131
	453	35.9724	453	35.4993	453	24.6032	453	16.5061
	454	36.3824	454	35.3361	454	24.4724	454	16.5028
	455	35.9898	455	35.589	455	24.3469	455	16.5113
	456	36.2047	456	35.4576	456	24.4393	456	16.5117
	457	36.1049	457	35.651	457	24.4408	457	16.505
	458	36.61	458	35.4557	458	24.3985	458	16.5082
	459	36.4775	459	35.2598	459	24.8135	459	16.4839
	460	36.2387	460	35.185	460	24.4874	460	16.5101
	461	36.0331	461	35.9313	461	24.7307	461	16.4877
	462	35.7948	462	34.9368	462	24.7827	462	16.4931
	463	36.4054	463	35.3403	463	24.7377	463	16.5025
	464	36.1296	464	35.2589	464	24.6064	464	16.4843
	465	36.5553	465	35.3423	465	24.7905	465	16.4882
	466	36.0027	466	35.2808	466	24.6872	466	16.5058
	467	35.9637	467	35.4363	467	25.0423	467	16.5065
	468	36.0808	468	34.5747	468	24.4571	468	16.4928
	469	35.9562	469	35.1084	469	24.4867	469	16.4867
	470	36.0269	470	34.8981	470	24.2235	470	16.4866
	471	36.1373	471	35.4286	471	24.6521	471	16.4884
	472	36.2443	472	35.2681	472	24.3364	472	16.4732
	473	35.9745	473	35.8879	473	24.6354	473	16.4966
	474	36.288	474	35.2386	474	24.3722	474	16.4824
	475	36.1193	475	35.6667	475	24.3408	475	16.4825
	476	36.1588	476	35.1595	476	24.4963	476	16.4819
	477	36.2691	477	35.2426	477	24.745	477	16.4956
	478	36.1709	478	35.2595	478	24.4747	478	16.4664
	479	36.0334	479	35.3368	479	24.4611	479	16.4938
	480	36.2576	480	35.7998	480	24.7629	480	16.483
	481	36.2503	481	35.2708	481	24.3835	481	16.4737
	482	36.4569	482	35.8315	482	24.7885	482	16.4805
	483	36.2726	483	35.2453	483	24.5305	483	16.4913
	484	36.0307	484	35.3675	484	24.5982	484	16.472
	485	35.7896	485	34.8976	485	24.5133	485	16.4726
	486	36.0018	486	35.2714	486	24.5494	486	16.4794
	487	36.1474	487	35.0665	487	24.494	487	16.4793
	488	36.0951	488	35.2274	488	24.461	488	16.4837
	489	36.1801	489	35.4337	489	24.4662	489	16.4684
	490	36.0587	490	35.5285	490	24.3976	490	16.4867
	491	36.009	491	35.3227	491	24.4873	491	16.4833
	492	35.9991	492	35.258	492	24.5252	492	16.488
	493	36.0806	493	35.2132	493	24.577	493	16.4819
	494	36.2443	494	35.2487	494	24.5571	494	16.4993
	495	36.0556	495	35.2846	495	24.4694	495	16.4906
	496	36.1903	496	35.1923	496	24.4394	496	16.4739
	497	36.3139	497	35.3469	497	24.3737	497	16.4907
	498	35.9864	498	35.3029	498	24.732	498	16.4829
	499	36.1932	499	35.3438	499	24.5388	499	16.4841
	500	35.7453	500	35.2513	500	24.5248	500	16.4779
	501	36.0791	501	35.2788	501	24.4593	501	16.4709
	502	35.9977	502	35.0836	502	24.6082	502	16.4783
	503	36.2341	503	35.0624	503	24.5739	503	16.49
	504	36.2647	504	35.3292	504	24.5215	504	16.4894
	505	36.121	505	35.3906	505	24.3975	505	16.4859
	506	36.0789	506	35.3231	506	24.5988	506	16.4916
	507	36.0304	507	35.3146	507	24.498	507	16.4815
	508	36.2628	508	35.321	508	24.5938	508	16.4933
	509	36.0414	509	35.2367	509	24.7145	509	16.4827
	510	36.0296	510	35.2643	510	24.4095	510	16.4902
	511	35.9449	511	35.1935	511	24.5414	511	16.4921
	512	36.3246	512	35.2226	512	24.5699	512	16.4977
	513	36.0006	513	35.1672	513	24.3821	513	16.5006
	514	36.149	514	36.3727	514	24.363	514	16.4914
	515	36.435	515	34.8314	515	24.7664	515	16.5
	516	35.9556	516	35.315	516	24.6715	516	16.4976
	517	36.4498	517	34.8046	517	24.4016	517	16.4879
	518	36.3057	518	35.2385	518	24.6405	518	16.4828
	519	35.9387	519	34.8043	519	24.5728	519	16.4825
	520	35.5762	520	34.7327	520	24.4589	520	16.4835
	521	36.2328	521	35.3068	521	24.3832	521	16.4874
	522	36.1516	522	34.934	522	24.5087	522	16.4954
	523	36.0056	523	35.5462	523	24.301	523	16.4881
	524	36.1546	524	34.6032	524	24.4673	524	16.4865
	525	36.0389	525	35.5148	525	24.7444	525	16.501
	526	36.0888	526	34.7654	526	24.4353	526	16.4878
	527	36.0969	527	35.3468	527	24.5099	527	16.496
	528	36.052	528	34.8609	528	24.4297	528	16.4859
	529	36.0994	529	35.5485	529	24.4801	529	16.4983
	530	36.0215	530	35.9222	530	24.9191	530	16.4882
	531	36.1088	531	34.8209	531	24.5737	531	16.4879
	532	36.1881	532	35.7683	532	24.5575	532	16.482
	533	36.1722	533	34.6839	533	24.2734	533	16.4817
	534	36.2096	534	35.8967	534	24.4328	534	16.4908
	535	36.3311	535	34.6908	535	24.5588	535	16.493
	536	36.2698	536	35.4593	536	24.4482	536	16.4908
	537	36.4374	537	35.4191	537	24.7253	537	16.4947
	538	35.9627	538	35.4694	538	24.6277	538	16.4909
	539	35.9148	539	35.2301	539	24.4091	539	16.492
	540	36.0418	540	35.1459	540	24.6398	540	16.4896
	541	36.052	541	35.1264	541	24.5002	541	16.493
	542	36.5836	542	35.711	542	24.4191	542	16.4904
	543	36.1549	543	35.348	543	24.4608	543	16.5079
	544	36.6423	544	34.9507	544	24.5181	544	16.5129
	545	35.7936	545	35.3361	545	24.5927	545	16.5202
	546	36.0833	546	35.8301	546	24.7317	546	16.5135
	547	36.2093	547	34.807	547	24.5726	547	16.5133
	548	35.808	548	35.5166	548	24.6249	548	16.518
	549	36.5561	549	35.2656	549	24.544	549	16.5115
	550	36.2681	550	34.7861	550	24.6122	550	16.4852
	551	36.1786	551	35.4357	551	24.6512	551	16.5298
	552	35.5623	552	35.1916	552	24.734	552	16.513
	553	36.1375	553	35.9142	553	24.4815	553	16.5199
	554	36.2374	554	35.1357	554	24.1732	554	16.5342
	555	36.7435	555	35.1268	555	24.8075	555	16.5202
	556	35.7861	556	35.6664	556	24.6989	556	16.5167
	557	35.7182	557	35.6379	557	24.6674	557	16.5174
	558	36.0705	558	35.1437	558	24.4525	558	16.5126
	559	35.9271	559	35.2881	559	24.7144	559	16.5217
	560	35.9677	560	35.1516	560	24.5481	560	16.5172
	561	36.0778	561	35.3127	561	24.5388	561	16.5116
	562	36.2427	562	35.1729	562	24.6083	562	16.514
	563	36.029	563	35.7838	563	24.6035	563	16.5324
	564	36.0298	564	35.4869	564	24.5418	564	16.5107
	565	35.9115	565	35.6796	565	24.389	565	16.5145
	566	36.1884	566	35.1625	566	24.6244	566	16.5257
	567	35.9773	567	35.3762	567	24.5038	567	16.5023
	568	35.8955	568	35.1313	568	24.1367	568	16.5194
	569	36.1691	569	35.2229	569	24.3537	569	16.5121
	570	36.335	570	35.2418	570	24.6739	570	16.5124
	571	35.7595	571	35.6357	571	24.7329	571	16.4975
	572	36.273	572	35.8315	572	24.3892	572	16.4948
	573	35.8816	573	35.129	573	24.47	573	16.4926
	574	35.9402	574	34.7774	574	24.3661	574	16.4964
	575	36.208	575	35.8487	575	24.4452	575	16.4933
	576	36.3985	576	35.3018	576	24.4639	576	16.4829
	577	36.1617	577	35.2215	577	24.7343	577	16.494
	578	36.3112	578	35.2179	578	24.5462	578	16.4913
	579	36.0952	579	35.3021	579	24.5308	579	16.495
	580	36.1752	580	35.6989	580	24.5374	580	16.4915
	581	35.8495	581	35.4419	581	24.4573	581	16.4925
	582	35.9791	582	35.542	582	24.53	582	16.4849
	583	36.2825	583	34.6018	583	24.5228	583	16.4961
	584	35.8009	584	35.3651	584	24.4677	584	16.4923
	585	35.9317	585	35.1724	585	24.6347	585	16.4776
	586	36.0856	586	35.6528	586	24.4692	586	16.4849
	587	36.1355	587	35.2056	587	24.6041	587	16.4851
	588	35.9451	588	35.3265	588	24.5348	588	16.4745
	589	36.1116	589	35.1955	589	24.5224	589	16.4745
	590	36.0303	590	35.3466	590	24.5665	590	16.4784
	591	36.1087	591	35.2923	591	24.5416	591	16.4742
	592	35.9604	592	35.1479	592	24.4825	592	16.4821
	593	36.0431	593	35.5047	593	24.5953	593	16.4775
	594	36.0047	594	35.2514	594	24.432	594	16.4817
	595	36.218	595	35.4623	595	24.6531	595	16.4812
	596	36.0217	596	35.4629	596	24.5036	596	16.4813
	597	36.3069	597	35.3176	597	24.4583	597	16.4853
	598	36.1746	598	35.288	598	24.5498	598	16.4737
	599	36.2736	599	35.746	599	24.5043	599	16.4729
	600	36.0577	600	35.512	600	24.5653	600	16.4801
	601	36.3695	601	35.3855	601	24.5094	601	16.4689
	602	36.0157	602	35.1424	602	24.6801	602	16.4766
	603	36.4736	603	35.4087	603	24.599	603	16.4727
	604	36.0325	604	35.2821	604	24.546	604	16.4727
	605	36.191	605	35.4555	605	24.6204	605	16.4756
	606	36.0029	606	35.2416	606	24.598	606	16.4833
	607	36.1507	607	35.5781	607	24.5659	607	16.48
	608	35.8851	608	35.0019	608	24.5113	608	16.4798
	609	35.8776	609	35.7692	609	24.5967	609	16.4606
	610	35.8784	610	35.0925	610	24.4257	610	16.4718
	611	36.2127	611	35.7278	611	24.9266	611	16.4717
	612	36.1452	612	34.556	612	24.4846	612	16.4717
	613	36.2638	613	36.6492	613	24.5051	613	16.4908
	614	35.7415	614	34.9666	614	24.599	614	16.4606
	615	36.224	615	35.8181	615	24.5593	615	16.467
	616	36.1546	616	34.7155	616	24.6096	616	16.4743
	617	36.0306	617	35.6474	617	24.3075	617	16.4668
	618	36.0385	618	35.1354	618	24.3927	618	16.4778
	619	36.0307	619	35.5285	619	24.5483	619	16.4702
	620	35.9817	620	35.2548	620	24.5027	620	16.4815
	621	35.9881	621	35.3129	621	24.5939	621	16.4742
	622	36.0025	622	35.1512	622	24.5088	622	16.4665
	623	36.1842	623	35.4952	623	24.4887	623	16.4709
	624	36.2935	624	35.0852	624	24.7127	624	16.4723
	625	35.997	625	36.1645	625	24.3773	625	16.4705
	626	36.1577	626	35.2661	626	24.548	626	16.4583
	627	35.9717	627	35.6487	627	24.3981	627	16.4698
	628	36.1448	628	35.9089	628	24.5291	628	16.4697
	629	36.0499	629	35.5526	629	24.5516	629	16.4586
	630	36.2575	630	35.0824	630	24.5136	630	16.4805
	631	36.0394	631	35.7355	631	24.5583	631	16.4777
	632	36.109	632	35.0783	632	24.5724	632	16.4669
	633	36.1938	633	35.102	633	24.6314	633	16.4706
	634	35.9226	634	35.071	634	24.545	634	16.4812
	635	36.1006	635	35.029	635	24.5934	635	16.4772
	636	35.9385	636	35.538	636	24.5534	636	16.4734
	637	36.4165	637	35.1542	637	24.4435	637	16.4701
	638	36.1418	638	35.5867	638	24.5605	638	16.4889
	639	36.1133	639	35.433	639	24.5557	639	16.4888
	640	36.1408	640	35.1154	640	24.5012	640	16.4775
	641	36.1698	641	35.379	641	24.6068	641	16.4734
	642	36.1438	642	34.9781	642	24.5551	642	16.4768
	643	36.3126	643	35.3244	643	24.6288	643	16.4795
	644	36.2392	644	35.6395	644	24.511	644	16.4733
	645	35.7054	645	35.5388	645	24.4559	645	16.4806
	646	36.4107	646	35.5642	646	24.5972	646	16.4774
	647	36.2638	647	34.7078	647	24.5735	647	16.4695
	648	35.7442	648	35.5359	648	24.5729	648	16.4732
	649	36.048	649	34.9172	649	24.5309	649	16.4729
	650	36.0638	650	35.0761	650	24.5653	650	16.4802
	651	36.1039	651	35.0346	651	24.5817	651	16.4689
	652	36.0678	652	35.0444	652	24.4944	652	16.4728
	653	36.1416	653	35.2672	653	24.5613	653	16.4771
	654	35.99	654	35.6865	654	24.5339	654	16.4691
	655	35.8639	655	35.5804	655	24.5918	655	16.4729
	656	36.2349	656	35.0349	656	24.557	656	16.4724
	657	35.9696	657	35.2643	657	24.4367	657	16.4719
	658	36.0425	658	35.0195	658	24.6359	658	16.4693
	659	36.0836	659	35.4573	659	24.5187	659	16.4714
	660	36.139	660	35.195	660	24.5499	660	16.465
	661	36.1084	661	35.4417	661	24.5614	661	16.4726
	662	35.978	662	35.2145	662	24.585	662	16.4653
	663	35.9976	663	35.7179	663	24.6805	663	16.4684
	664	35.9366	664	35.5166	664	24.4228	664	16.4684
	665	36.1051	665	35.072	665	24.5538	665	16.4725
	666	36.0211	666	35.3227	666	24.5675	666	16.4643
	667	36.1067	667	35.1483	667	24.5779	667	16.4645
	668	35.8843	668	35.0035	668	24.3326	668	16.4686
	669	35.9683	669	35.1747	669	24.5581	669	16.4796
	670	35.9999	670	35.3801	670	24.6103	670	16.458
	671	36.2517	671	35.4384	671	24.633	671	16.4683
	672	36.3297	672	35.4016	672	24.521	672	16.4657
	673	36.1611	673	35.1532	673	24.5404	673	16.4582
	674	35.9782	674	35.4836	674	24.5535	674	16.4744
	675	35.9598	675	35.037	675	24.6013	675	16.4787
	676	36.0335	676	35.6176	676	24.464	676	16.4644
	677	35.9974	677	35.1318	677	24.4907	677	16.4682
	678	36.1351	678	35.7238	678	24.6218	678	16.4685
	679	35.9599	679	35.1291	679	24.6426	679	16.4851
	680	35.9758	680	35.2856	680	24.5701	680	16.4582
	681	35.7451	681	35.046	681	24.5795	681	16.4567
	682	35.9705	682	35.106	682	24.4776	682	16.4899
	683	35.8495	683	35.3704	683	24.7306	683	16.4673
	684	36.2087	684	35.1962	684	24.5596	684	16.4749
	685	36.3952	685	35.3581	685	24.4346	685	16.4745
	686	36.1282	686	35.3651	686	24.5196	686	16.4569
	687	36.523	687	35.4686	687	24.6632	687	16.4772
	688	35.9402	688	35.5485	688	24.5131	688	16.4704
	689	36.0226	689	35.1002	689	24.5948	689	16.4627
	690	36.14	690	35.0001	690	24.6825	690	16.4674
	691	36.105	691	35.2917	691	24.7849	691	16.4701
	692	36.1072	692	35.3386	692	24.6658	692	16.4878
	693	36.0557	693	35.9141	693	24.5945	693	16.4769
	694	35.7954	694	35.1436	694	24.7166	694	16.4764
	695	36.1958	695	35.7149	695	24.6613	695	16.4701
	696	36.1364	696	35.456	696	24.5691	696	16.4704
	697	36.1694	697	34.9624	697	24.6486	697	16.4673
	698	36.0044	698	35.2154	698	24.5979	698	16.4768
	699	36.2789	699	35.2415	699	24.6449	699	16.4849
	700	35.9885	700	35.146	700	24.5849	700	16.4741
	701	35.8916	701	35.4194	701	24.5585	701	16.488
	702	36.1163	702	35.8967	702	24.5527	702	16.4722
	703	35.8462	703	34.9289	703	24.574	703	16.4728
	704	35.9941	704	35.241	704	24.5143	704	16.4735
	705	35.878	705	35.1403	705	24.7468	705	16.4845
	706	36.0912	706	35.3002	706	24.6164	706	16.477
	707	36.337	707	34.9213	707	24.7223	707	16.4731
	708	36.212	708	35.4389	708	24.6436	708	16.4628
	709	35.9951	709	35.5035	709	24.4988	709	16.4657
	710	36.0248	710	35.4336	710	24.6172	710	16.4946
	711	36.1271	711	35.4761	711	24.3782	711	16.4757
	712	36.2137	712	35.3912	712	24.7006	712	16.477
	713	36.2392	713	35.111	713	24.3569	713	16.4875
	714	36.2218	714	36.0079	714	24.5937	714	16.4841
	715	35.9973	715	35.5191	715	24.6438	715	16.4769
	716	35.9948	716	34.887	716	24.523	716	16.4728
	717	35.7197	717	35.6119	717	24.3718	717	16.4833
	718	36.0422	718	35.2429	718	24.3832	718	16.4719
	719	36.0901	719	35.8982	719	24.2264	719	16.4639
	720	36.0321	720	34.6977	720	24.5948	720	16.4679
	721	36.0837	721	35.2362	721	24.5065	721	16.4675
	722	35.8783	722	35.3335	722	24.536	722	16.4611
	723	36.0519	723	35.8753	723	24.716	723	16.4707
	724	35.9657	724	35.001	724	24.6425	724	16.4681
	725	36.3596	725	35.594	725	24.5891	725	16.4872
	726	36.149	726	35.7133	726	24.6213	726	16.4868
	727	36.0047	727	35.3353	727	24.4646	727	16.4774
	728	35.848	728	35.2064	728	24.568	728	16.4719
	729	35.5369	729	35.0251	729	24.6829	729	16.4875
	730	35.6251	730	35.2556	730	24.6705	730	16.49
	731	36.148	731	35.1126	731	24.5917	731	16.4778
	732	36.1134	732	35.5519	732	24.5911	732	16.4878
	733	36.1093	733	34.9569	733	24.4912	733	16.4878
	734	36.288	734	35.4409	734	24.6308	734	16.4844
	735	36.1131	735	35.5321	735	24.613	735	16.4703
	736	36.3668	736	35.3516	736	24.5777	736	16.4837
	737	36.032	737	35.0638	737	24.6454	737	16.4751
	738	36.2208	738	35.3234	738	24.6247	738	16.4869
	739	36.1106	739	35.2917	739	24.9319	739	16.4865
	740	36.2292	740	35.251	740	24.6449	740	16.4715
	741	36.033	741	35.1327	741	24.705	741	16.4937
	742	35.873	742	35.0174	742	24.6178	742	16.4821
	743	35.8773	743	35.518	743	24.7743	743	16.4898
	744	35.8195	744	35.3083	744	24.8097	744	16.51
	745	36.0554	745	35.1931	745	24.7531	745	16.4926
	746	36.638	746	35.2504	746	24.6391	746	16.4888
	747	35.9966	747	35.1061	747	24.7178	747	16.4841
	748	35.7801	748	35.4094	748	24.5979	748	16.4944
	749	35.9278	749	34.8306	749	24.5945	749	16.524
	750	35.8288	750	35.5615	750	24.5589	750	16.505
	751	36.2689	751	35.084	751	24.6646	751	16.4906
	752	36.2015	752	35.474	752	24.5497	752	16.527
	753	35.8885	753	35.3085	753	24.7241	753	16.4866
	754	36.1398	754	35.235	754	24.57	754	16.4856
	755	36.0837	755	35.1461	755	24.6077	755	16.5023
	756	36.0837	756	35.0637	756	24.535	756	16.5135
	757	35.7507	757	36.01	757	24.5603	757	16.5124
	758	35.8475	758	34.7886	758	24.4164	758	16.5251
	759	35.9471	759	35.5218	759	24.4814	759	16.5309
	760	35.9559	760	35.2632	760	24.6633	760	16.498
	761	36.4918	761	35.5724	761	24.5419	761	16.5311
	762	36.0659	762	34.7582	762	24.5626	762	16.5233
	763	35.7962	763	35.1288	763	24.7563	763	16.4845
	764	36.2016	764	35.0974	764	24.7654	764	16.4853
	765	35.7219	765	34.8028	765	24.5785	765	16.5137
	766	36.0829	766	35.2024	766	24.5913	766	16.4824
	767	--	767	34.6483	767	24.7475	767	16.4771
	768	35.7508	768	35.6535	768	24.6593	768	16.4871
	769	--	769	35.1121	769	24.7854	769	16.4849
	770	35.7343	770	35.5155	770	24.5792	770	16.4877
	771	35.6943	771	35.4446	771	24.6118	771	16.4853
	772	36.8103	772	35.1536	772	24.7238	772	16.4962
	773	35.7524	773	35.1105	773	24.5788	773	16.4927
	774	36.7145	774	34.9368	774	24.7437	774	16.493
	775	35.6124	775	35.3245	775	24.5367	775	16.4977
	776	35.4247	776	35.5482	776	24.8978	776	16.4878
	777	35.7589	777	35.0671	777	24.9458	777	16.4912
	778	35.817	778	35.4385	778	24.3683	778	16.5031
	779	36.2063	779	35.4041	779	24.6779	779	16.5102
	780	36.1708	780	35.4722	780	24.4392	780	16.4964
	781	35.8549	781	34.9278	781	24.598	781	16.5002
	782	36.2765	782	35.7487	782	24.4396	782	16.4979
	783	36.252	783	34.9397	783	24.8536	783	16.4976
	784	36.071	784	35.727	784	24.6371	784	16.502
	785	36.2402	785	35.3275	785	24.8593	785	16.5133
	786	36.2788	786	34.8565	786	24.5424	786	16.4772
	787	36.0783	787	35.5749	787	24.3356	787	16.5057
	788	35.9948	788	34.892	788	24.469	788	16.4991
	789	36.1209	789	35.3966	789	24.4315	789	16.5033
	790	35.8023	790	34.8957	790	24.6359	790	16.4972
	791	36.0849	791	35.608	791	24.3725	791	16.5154
	792	35.8036	792	35.6391	792	24.4733	792	16.4936
	793	36.0371	793	35.6154	793	24.7679	793	16.4978
	794	36.3227	794	35.2554	794	24.8032	794	16.5091
	795	35.8066	795	35.0033	795	24.6477	795	16.5106
	796	35.6842	796	35.2998	796	24.5627	796	16.5035
	797	35.8494	797	35.0912	797	24.5611	797	16.519
	798	35.8498	798	35.1517	798	24.5534	798	16.5265
	799	35.9432	799	35.5067	799	24.4847	799	16.5198
	800	35.8674	800	35.076	800	24.5612	800	16.5096
	801	36.0585	801	35.6271	801	24.575	801	16.5266
	802	35.8936	802	35.2954	802	24.7021	802	16.5277
	803	36.3328	803	35.2198	803	24.6193	803	16.5223
	804	35.7759	804	35.1976	804	24.6299	804	16.5278
	805	36.1227	805	35.0425	805	24.6489	805	16.5371
	806	36.173	806	35.1521	806	24.7374	806	16.5443
	807	36.3812	807	34.9764	807	24.7583	807	16.5323
	808	36.091	808	35.3929	808	24.8454	808	16.5278
	809	36.0614	809	35.2055	809	24.6171	809	16.5433
	810	36.0395	810	35.2124	810	24.6437	810	16.5338
	811	35.9901	811	34.9768	811	24.4027	811	16.5257
	812	35.8124	812	35.2771	812	24.4484	812	16.544
	813	36.0181	813	34.8208	813	24.7275	813	16.5312
	814	36.0962	814	35.1202	814	24.3964	814	16.5353
	815	36.2113	815	34.7146	815	24.6001	815	16.5456
	816	35.8411	816	35.321	816	24.6143	816	16.5308
	817	36.2482	817	35.2177	817	24.4781	817	16.5266
	818	35.9348	818	35.6177	818	24.6698	818	16.5445
	819	35.7279	819	34.7145	819	24.5441	819	16.5292
	820	36.2045	820	35.4444	820	24.5688	820	16.54
	821	35.968	821	34.6786	821	24.5713	821	16.5182
	822	36.1189	822	35.1506	822	24.394	822	16.5373
	823	36.2264	823	34.9976	823	24.5769	823	16.5382
	824	35.8918	824	35.4905	824	24.4605	824	16.528
	825	36.235	825	35.5499	825	24.5055	825	16.5278
	826	35.9888	826	34.6301	826	24.5796	826	16.5176
	827	35.9765	827	34.6338	827	24.5734	827	16.524
	828	36.1604	828	35.0777	828	24.4647	828	16.5214
	829	35.8918	829	35.0426	829	24.6134	829	16.5257
	830	35.9836	830	35.0053	830	24.4293	830	16.5324
	831	35.9556	831	35.7185	831	24.6199	831	16.5394
	832	36.0784	832	35.2244	832	24.4492	832	16.5282
	833	36.5564	833	35.7741	833	24.594	833	16.5284
	834	36.1395	834	34.7564	834	24.5156	834	16.5247
	835	35.9361	835	35.3899	835	24.6506	835	16.5242
	836	35.9663	836	34.9419	836	24.6184	836	16.5309
	837	36.0863	837	35.3068	837	24.5545	837	16.517
	838	36.2628	838	35.2307	838	24.5331	838	16.5237
	839	36.0392	839	35.1477	839	24.5557	839	16.5211
	840	36.123	840	34.7906	840	24.4894	840	16.5276
	841	35.7103	841	34.9631	841	24.8359	841	16.522
	842	36.1742	842	35.4002	842	24.6512	842	16.5424
	843	35.9318	843	35.3058	843	24.6361	843	16.5228
	844	35.8736	844	35.3964	844	24.4742	844	16.5306
	845	35.6027	845	35.1404	845	24.6638	845	16.529
	846	36.1866	846	35.1381	846	24.8888	846	16.5325
	847	35.8534	847	35.3811	847	24.5675	847	16.5419
	848	36.1367	848	34.9123	848	24.6115	848	16.5291
	849	35.6501	849	35.2662	849	24.7037	849	16.5488
	850	36.209	850	34.8809	850	24.6731	850	16.5231
	851	35.8752	851	35.8713	851	24.3405	851	16.5431
	852	35.8874	852	34.8282	852	24.5173	852	16.5419
	853	36.0073	853	35.6722	853	24.5823	853	16.5321
	854	36.1668	854	34.6206	854	24.5546	854	16.5321
	855	36.1012	855	35.1334	855	24.6895	855	16.5337
	856	36.1132	856	35.3169	856	24.6208	856	16.5335
	857	35.8999	857	35.2426	857	24.4075	857	16.5376
	858	36.2472	858	35.1893	858	24.7081	858	16.5459
	859	35.9581	859	35.4247	859	24.8012	859	16.5392
	860	35.9608	860	35.3531	860	24.789	860	16.5487
	861	36.2332	861	35.1242	861	24.5349	861	16.5619
	862	36.0551	862	34.9168	862	24.4301	862	16.5295
	863	35.6884	863	35.0872	863	24.4366	863	16.5348
	864	35.6299	864	35.168	864	24.8407	864	16.5526
	865	36.088	865	35.38	865	24.7738	865	16.5388
	866	36.2867	866	35.372	866	24.4325	866	16.5571
	867	36.2568	867	35.1713	867	24.515	867	16.5395
	868	35.7406	868	35.1594	868	24.7838	868	16.5329
	869	36.0805	869	34.9732	869	24.8614	869	16.5362
	870	36.2049	870	34.9687	870	24.427	870	16.5613
	871	36.0698	871	34.5827	871	24.6683	871	16.5563
	872	36.1288	872	35.4315	872	24.8383	872	16.5692
	873	35.9493	873	34.7611	873	24.6089	873	16.5562
	874	35.9464	874	35.0827	874	24.5539	874	16.5566
	875	36.1379	875	35.3459	875	24.6249	875	16.5745
	876	36.0249	876	35.1382	876	24.6158	876	16.5593
	877	35.6809	877	34.8822	877	24.3578	877	16.5839
	878	35.8089	878	34.777	878	24.8454	878	16.5608
	879	35.9075	879	35.036	879	24.4158	879	16.597
	880	36.4388	880	34.6118	880	24.5768	880	16.5747
	881	35.9955	881	34.99	881	24.6456	881	16.5893
	882	35.8092	882	34.8	882	24.6973	882	16.5823
	883	35.7855	883	35.3742	883	24.3736	883	16.5957
	884	35.8698	884	35.0437	884	24.563	884	16.5766
	885	36.3239	885	35.1432	885	24.6646	885	16.5878
	886	36.2441	886	34.7973	886	24.8468	886	16.5814
	887	35.6593	887	34.7087	887	24.6099	887	16.598
	888	36.3653	888	35.3185	888	24.8142	888	16.6029
	889	35.6112	889	34.5072	889	24.5694	889	16.5992
	890	35.8263	890	35.3212	890	24.5602	890	16.6086
	891	35.249	891	35.2622	891	24.5808	891	16.6032
	892	35.9111	892	35.3918	892	24.494	892	16.603
	893	35.7018	893	35.1142	893	24.7419	893	16.5895
	894	35.9523	894	35.2015	894	24.5741	894	16.6026
	895	35.8545	895	34.7731	895	24.5258	895	16.5903
	896	36.0028	896	34.6798	896	24.6245	896	16.5994
	897	35.9341	897	35.0512	897	24.3468	897	16.5979
	898	36.0392	898	34.6941	898	24.5143	898	16.5993
	899	36.0904	899	35.029	899	24.5028	899	16.5952
	900	36.2563	900	35.4013	900	24.6015	900	16.5983
	901	36.0631	901	34.8888	901	24.5115	901	16.6063
	902	36.0925	902	34.7151	902	24.4537	902	16.602
	903	35.7637	903	35.1902	903	24.6041	903	16.5935
	904	35.919	904	34.7921	904	24.8197	904	16.5934
	905	35.9248	905	34.8633	905	24.5199	905	16.5857
	906	35.9263	906	34.9425	906	24.4208	906	16.5967
	907	36.1437	907	35.6373	907	24.6092	907	16.5925
	908	35.9953	908	34.637	908	24.833	908	16.5847
	909	36.0275	909	34.7242	909	24.4505	909	16.5961
	910	36.2748	910	35.0381	910	24.473	910	16.6061
	911	35.482	911	35.0341	911	24.8093	911	16.6139
	912	36.113	912	34.5019	912	24.6376	912	16.5963
	913	36.0353	913	35.1138	913	24.6966	913	16.5919
	914	35.9822	914	35.0538	914	24.5129	914	16.5972
	915	36.3077	915	35.0206	915	24.4016	915	16.5934
	916	35.8228	916	35.1188	916	24.6115	916	16.6049
	917	35.8072	917	34.8136	917	24.5738	917	16.5976
	918	35.8855	918	34.9337	918	24.5941	918	16.5976
	919	35.9008	919	34.6299	919	24.3681	919	16.6074
	920	35.8804	920	35.0516	920	24.4924	920	16.6186
	921	35.9789	921	34.8608	921	24.7764	921	16.6153
	922	36.1166	922	35.2337	922	24.495	922	16.6089
	923	36.1048	923	35.101	923	24.5196	923	16.62
	924	36.0003	924	35.0797	924	24.6321	924	16.6035
	925	36.1762	925	34.6956	925	24.5117	925	16.5998
	926	35.9908	926	35.1867	926	24.547	926	16.6081
	927	35.9887	927	34.4269	927	24.6193	927	16.6041
	928	35.4096	928	34.8605	928	24.3621	928	16.6191
	929	36.1081	929	34.8177	929	24.6175	929	16.6131
	930	36.1287	930	35.0398	930	24.7886	930	16.592
	931	35.9343	931	34.4895	931	24.6745	931	16.6083
	932	36.2483	932	35.0046	932	24.9387	932	16.6108
	933	35.8461	933	34.8755	933	24.7057	933	16.6105
	934	36.457	934	35.7984	934	24.5086	934	16.6218
	935	36.1731	935	34.4986	935	24.6063	935	16.6428
	936	35.4182	936	34.6447	936	24.6465	936	16.6315
	937	35.9682	937	34.7752	937	24.6665	937	16.6396
	938	35.8824	938	35.0176	938	24.5889	938	16.6469
	939	36.0495	939	34.8385	939	24.4506	939	16.6815
	940	36.2661	940	35.1057	940	24.7797	940	16.6478
	941	36.5451	941	34.9453	941	24.3828	941	16.653
	942	35.5555	942	34.4503	942	24.7895	942	16.6623
	943	35.8015	943	35.1745	943	24.5413	943	16.6456
	944	36.1143	944	34.859	944	24.9055	944	16.6496
	945	35.8017	945	34.9194	945	24.4494	945	16.6499
	946	35.4362	946	35.0039	946	24.5372	946	16.667
	947	36.1684	947	35.0987	947	24.5317	947	16.6607
	948	36.0693	948	34.7528	948	24.7634	948	16.6665
	949	35.285	949	34.9032	949	24.6367	949	16.6659
	950	35.5842	950	35.3682	950	24.6102	950	16.6677
	951	36.0523	951	34.8194	951	24.719	951	16.671
	952	35.7016	952	34.7886	952	24.9282	952	16.6541
	953	36.2278	953	35.0352	953	24.555	953	16.6522
	954	35.3855	954	34.7815	954	24.6411	954	16.6487
	955	--	955	35.1998	955	24.8772	955	16.6342
	956	35.7421	956	34.3959	956	24.7073	956	16.6352
	957	35.901	957	35.4939	957	24.6074	957	16.6306
	958	35.5408	958	35.1211	958	24.4672	958	16.6347
	959	35.5241	959	34.8234	959	24.5089	959	16.6283
	960	36.115	960	35.2947	960	24.7629	960	16.6314
	961	35.6719	961	34.5581	961	24.631	961	16.6296
	962	36.2695	962	35.0868	962	24.6294	962	16.6327
	963	--	963	35.5647	963	24.6095	963	16.6146
	964	35.9044	964	34.6292	964	24.6163	964	16.6559
	965	35.7277	965	34.9634	965	24.6062	965	16.6396
	966	36.1894	966	34.8951	966	24.5587	966	16.6308
	967	36.2888	967	35.5687	967	24.7217	967	16.6239
	968	35.621	968	34.6281	968	24.5798	968	16.6343
	969	36.1621	969	34.6606	969	24.5603	969	16.6352
	970	35.7993	970	35.2464	970	24.6349	970	16.6541
	971	35.6064	971	34.4977	971	24.6359	971	16.6165
	972	35.7595	972	35.0958	972	24.6279	972	16.6221
	973	35.7807	973	35.4096	973	24.5579	973	16.6132
	974	35.6738	974	34.9678	974	24.6259	974	16.6344
	975	36.0917	975	35.0752	975	24.7239	975	16.6249
	976	35.5534	976	35.7217	976	24.5847	976	16.6193
	977	36.0933	977	34.6919	977	24.5456	977	16.6132
	978	35.4439	978	35.1264	978	24.5677	978	16.6135
	979	36.0152	979	35.0184	979	24.5138	979	16.615
	980	36.0782	980	34.5368	980	24.5607	980	16.6265
	981	35.6746	981	35.1588	981	24.4695	981	16.623
	982	35.9697	982	36.2363	982	24.7284	982	16.598
	983	35.7294	983	35.1927	983	24.7382	983	16.5993
	984	35.4678	984	35.5547	984	24.5907	984	16.6027
	985	35.615	985	34.4149	985	24.7119	985	16.6072
	986	36.2403	986	34.6713	986	24.4835	986	16.6092
	987	36.0226	987	34.7	987	24.7684	987	16.6323
	988	35.9626	988	35.5729	988	24.3166	988	16.6346
	989	36.0999	989	34.7034	989	24.5848	989	16.6296
	990	35.8172	990	35.6423	990	24.6538	990	16.6318
	991	35.7184	991	35.0673	991	24.635	991	16.6425
	992	35.6598	992	34.4856	992	24.5205	992	16.6419
	993	36.0921	993	35.3492	993	24.6141	993	16.6441
	994	36.0418	994	34.4196	994	24.6356	994	16.6385
	995	36.092	995	34.9069	995	24.6361	995	16.6448
	996	35.8469	996	34.846	996	24.5294	996	16.6396
	997	35.7155	997	35.6144	997	24.5869	997	16.6355
	998	36.1182	998	35.0806	998	24.51	998	16.6371
	999	36.0781	999	35.011	999	24.2937	999	16.6376
	1000	35.5217	1000	35.1499	1000	24.5283	1000	16.6327
	1001	36.5123	1001	34.8397	1001	24.6135	1001	16.6373
	1002	36.3208	1002	34.8538	1002	24.6677	1002	16.6319
	1003	36.0784	1003	34.3991	1003	24.5421	1003	16.6149
	1004	35.3516	1004	35.286	1004	24.4498	1004	16.6119
	1005	35.5523	1005	35.0074	1005	24.6221	1005	16.6133
	1006	35.557	1006	34.7642	1006	24.7143	1006	16.589
	1007	35.6797	1007	35.3048	1007	24.6342	1007	16.6101
	1008	36.3278	1008	35.4158	1008	24.4696	1008	16.5872
	1009	36.0808	1009	34.2877	1009	24.5081	1009	16.5924
	1010	35.781	1010	35.0927	1010	24.6478	1010	16.5921
	1011	35.9521	1011	34.7269	1011	24.5294	1011	16.5894
	1012	35.7732	1012	34.7839	1012	24.4833	1012	16.5915
	1013	36.112	1013	35.4369	1013	24.4693	1013	16.5909
	1014	35.8091	1014	34.9012	1014	24.4895	1014	16.5896
	1015	35.6945	1015	34.5171	1015	24.5754	1015	16.5966
	1016	36.0776	1016	35.243	1016	24.7091	1016	16.6
	1017	36.0661	1017	34.6523	1017	24.6176	1017	16.5907
	1018	35.9203	1018	34.7722	1018	24.6506	1018	16.5893
	1019	35.7934	1019	35.0442	1019	24.8452	1019	16.6
	1020	35.9506	1020	34.5109	1020	24.6691	1020	16.5791
	1021	35.9758	1021	35.1556	1021	24.5701	1021	16.5947
	1022	35.9277	1022	34.8383	1022	24.6174	1022	16.5946
	1023	36.0732	1023	35.3097	1023	24.5917	1023	16.5827
	1024	35.9157	1024	35.2747	1024	24.5435	1024	16.5735
	1025	35.7371	1025	34.5063	1025	24.6107	1025	16.5753
	1026	35.9314	1026	35.1542	1026	24.5918	1026	16.58
	1027	35.9783	1027	34.7192	1027	24.8239	1027	16.5796
	1028	35.8965	1028	34.8063	1028	24.5902	1028	16.5766
	1029	35.5817	1029	35.126	1029	24.6173	1029	16.5729
	1030	35.8544	1030	35.34	1030	24.6757	1030	16.5827
	1031	36.0253	1031	35.0923	1031	24.5302	1031	16.5478
	1032	36.039	1032	35.418	1032	24.6486	1032	16.563
	1033	35.7641	1033	35.0564	1033	24.8623	1033	16.5605
	1034	35.7914	1034	34.8398	1034	24.7211	1034	16.5313
	1035	35.8449	1035	35.1503	1035	24.7758	1035	16.5529
	1036	36.0671	1036	34.7251	1036	24.5701	1036	16.5533
	1037	35.8617	1037	35.3422	1037	24.6625	1037	16.5368
	1038	35.882	1038	35.0356	1038	24.5715	1038	16.5387
	1039	35.8909	1039	35.3373	1039	24.4805	1039	16.5222
	1040	35.7258	1040	34.8944	1040	24.6929	1040	16.5407
	1041	35.9977	1041	35.3264	1041	24.5865	1041	16.5207
	1042	35.9257	1042	34.8239	1042	24.8514	1042	16.529
	1043	36.5401	1043	35.5461	1043	24.6901	1043	16.5167
	1044	35.7892	1044	34.7089	1044	24.7599	1044	16.5198
	1045	35.4791	1045	34.7356	1045	24.7646	1045	16.5373
	1046	35.4573	1046	35.8596	1046	24.5853	1046	16.5111
	1047	35.7188	1047	34.7642	1047	24.8396	1047	16.5167
	1048	36.1179	1048	35.1613	1048	24.6241	1048	16.5039
	1049	36.0589	1049	35.0948	1049	24.4617	1049	16.5078
	1050	36.116	1050	34.6795	1050	24.4454	1050	16.4942
	1051	35.9598	1051	34.9505	1051	24.9496	1051	16.5115
	1052	35.8025	1052	34.9151	1052	24.8348	1052	16.5084
	1053	35.7181	1053	34.6731	1053	24.6661	1053	16.5149
	1054	35.8017	1054	35.3782	1054	25.07	1054	16.5081
	1055	35.8198	1055	35.0048	1055	24.6104	1055	16.5122
	1056	35.9085	1056	34.4262	1056	24.5731	1056	16.5179
	1057	35.7238	1057	34.9207	1057	24.4397	1057	16.519
	1058	36.0257	1058	35.2837	1058	24.6074	1058	16.5151
	1059	35.8766	1059	35.0846	1059	24.5655	1059	16.5353
	1060	35.8515	1060	34.827	1060	24.6305	1060	16.5069
	1061	35.7107	1061	34.8639	1061	24.4668	1061	16.5503
	1062	36.1796	1062	34.6844	1062	24.7527	1062	16.4806
	1063	36.0732	1063	35.1862	1063	24.6272	1063	16.5486
	1064	35.9343	1064	35.087	1064	24.5736	1064	16.4969
	1065	36.2682	1065	35.1269	1065	24.584	1065	16.5139
	1066	35.8372	1066	34.8674	1066	24.6534	1066	16.5247
	1067	36.1728	1067	34.5115	1067	24.5254	1067	16.5066
	1068	35.8861	1068	34.8885	1068	24.559	1068	16.4848
	1069	35.8047	1069	34.8402	1069	24.4597	1069	16.5269
	1070	35.8551	1070	34.8706	1070	24.4864	1070	16.5064
	1071	35.7448	1071	35.0621	1071	24.5546	1071	--
	1072	35.6324	1072	35.2759	1072	24.6255	1072	16.4952
	1073	35.5996	1073	34.435	1073	24.4597	1073	16.4883
	1074	35.7779	1074	34.7139	1074	24.92	1074	16.4928
	1075	35.8061	1075	35.1304	1075	24.4807	1075	16.5072
	1076	36.3067	1076	34.7287	1076	24.6338	1076	16.4787
	1077	35.8439	1077	35.1186	1077	24.6749	1077	16.5083
	1078	36.3062	1078	35.4062	1078	24.4284	1078	16.5116
	1079	35.907	1079	34.6711	1079	24.5747	1079	16.5191
	1080	35.7018	1080	35.4659	1080	24.6214	1080	16.5159
	1081	35.7809	1081	34.9918	1081	24.5746	1081	16.4868
	1082	35.8584	1082	34.4661	1082	24.557	1082	16.4702
	1083	36.1798	1083	35.0896	1083	24.6303	1083	16.5279
	1084	35.808	1084	34.2928	1084	24.545	1084	16.5261
	1085	35.9587	1085	34.7131	1085	24.6362	1085	16.4884
	1086	35.8183	1086	35.1993	1086	24.6121	1086	16.4966
	1087	35.6519	1087	34.325	1087	24.2867	1087	16.4799
	1088	35.9647	1088	35.1657	1088	24.5598	1088	16.49
	1089	35.8755	1089	35.0894	1089	24.6805	1089	16.505
	1090	36.1975	1090	35.014	1090	24.7323	1090	--
	1091	35.7768	1091	34.8868	1091	24.7277	1091	--
	1092	35.4696	1092	34.7963	1092	24.5696	1092	16.4855
	1093	35.7876	1093	34.8962	1093	24.5754	1093	16.4831
	1094	35.7686	1094	35.0039	1094	24.6231	1094	16.4979
	1095	35.9671	1095	35.0058	1095	24.6362	1095	16.5002
	1096	36.0617	1096	35.5038	1096	24.5311	1096	16.4846
	1097	35.7623	1097	34.8909	1097	24.4906	1097	16.4809
	1098	36.1234	1098	34.8921	1098	24.6219	1098	16.4849
	1099	35.8232	1099	34.8436	1099	24.5195	1099	16.4981
	1100	35.8595	1100	34.5141	1100	24.6186	1100	16.4911
	1101	35.7857	1101	34.7337	1101	24.5599	1101	16.481
	1102	36.296	1102	34.851	1102	24.4728	1102	16.4706
	1103	35.7089	1103	34.6736	1103	24.7724	1103	16.4828
	1104	35.8291	1104	36.053	1104	24.5865	1104	16.4919
	1105	35.997	1105	35.5022	1105	24.7727	1105	16.4925
	1106	35.8805	1106	34.776	1106	24.4693	1106	16.4714
	1107	35.8929	1107	35.261	1107	24.6063	1107	16.4921
	1108	35.9759	1108	35.2993	1108	24.6197	1108	16.5196
	1109	35.6467	1109	35.0311	1109	24.4077	1109	16.4852
	1110	36.0758	1110	35.7318	1110	24.6686	1110	16.5222
	1111	35.8439	1111	35.1163	1111	24.5607	1111	16.4854
	1112	35.4109	1112	35.6695	1112	24.5553	1112	16.4784
	1113	35.2691	1113	35.378	1113	24.6028	1113	--
	1114	--	1114	35.6862	1114	24.4984	1114	16.4722
	1115	35.8524	1115	35.3139	1115	24.6493	1115	16.4917
	1116	35.878	1116	35.0866	1116	24.5494	1116	16.4769
	1117	35.9846	1117	35.2985	1117	24.5582	1117	16.5018
	1118	35.8036	1118	34.6699	1118	24.5307	1118	16.4979
	1119	35.7972	1119	35.5556	1119	24.4252	1119	16.4961
	1120	35.812	1120	34.7659	1120	24.6973	1120	16.4837
	1121	35.4025	1121	35.2667	1121	24.3664	1121	16.4778
	1122	36.398	1122	35.6805	1122	24.4191	1122	16.4889
	1123	35.6972	1123	35.483	1123	24.6057	1123	16.4748
	1124	35.9508	1124	35.2341	1124	24.7665	1124	--
	1125	35.8891	1125	35.6436	1125	24.4874	1125	16.4877
	1126	35.4012	1126	34.6105	1126	24.6659	1126	16.4716
	1127	35.429	1127	35.4404	1127	24.4596	1127	16.4851
	1128	35.9044	1128	34.7673	1128	24.5328	1128	16.4609
	1129	36.1594	1129	35.1854	1129	24.5131	1129	16.4729
	1130	35.3927	1130	35.3793	1130	24.5153	1130	16.4886
	1131	35.8893	1131	35.2357	1131	24.5357	1131	--
	1132	35.8103	1132	34.6844	1132	24.4617	1132	16.4831
	1133	36.0134	1133	35.4175	1133	24.5274	1133	16.4693
	1134	35.7942	1134	35.0586	1134	24.4745	1134	16.4879
	1135	36.1902	1135	35.2277	1135	24.5675	1135	16.5286
	1136	35.1042	1136	34.9829	1136	24.6533	1136	16.4915
	1137	36.1248	1137	35.1243	1137	24.5663	1137	16.494
	1138	35.8862	1138	35.2776	1138	24.6455	1138	16.265
	1139	34.9483	1139	35.2675	1139	24.4516	1139	16.486
	1140	36.3271	1140	34.9791	1140	24.5094	1140	16.4864
	1141	35.4454	1141	35.4395	1141	24.5899	1141	16.4818
	1142	35.9392	1142	34.572	1142	24.4194	1142	16.3508
	1143	35.9895	1143	35.1786	1143	24.5954	1143	16.4873
	1144	35.6472	1144	35.0361	1144	24.51	1144	16.4721
	1145	35.107	1145	35.1371	1145	24.53	1145	16.4912
	1146	35.3784	1146	35.6319	1146	24.6089	1146	16.4797
	1147	35.59	1147	35.004	1147	24.631	1147	16.4736
	1148	36.0455	1148	35.3998	1148	24.6289	1148	16.4938
	1149	--	1149	34.8262	1149	24.6483	1149	16.4971
	1150	35.9445	1150	34.9567	1150	24.7116	1150	16.4327
	1151	35.5031	1151	35.2422	1151	24.8102	1151	16.4784
	1152	35.8554	1152	34.8018	1152	24.5862	1152	16.4773
	1153	35.462	1153	35.6579	1153	24.5958	1153	16.4804
	1154	35.6163	1154	35.1374	1154	24.4469	1154	--
	1155	35.5485	1155	35.1448	1155	24.6389	1155	--
	1156	35.409	1156	35.4017	1156	24.7952	1156	--
	1157	36.0901	1157	34.7151	1157	24.4777	1157	16.4068
	1158	35.6806	1158	35.1698	1158	24.5327	1158	16.5017
	1159	35.8618	1159	35.0666	1159	24.4766	1159	16.4966
	1160	35.6898	1160	34.7619	1160	24.5516	1160	16.4836
	1161	35.4501	1161	35.2199	1161	24.4794	1161	16.5044
	1162	35.5436	1162	35.6021	1162	24.652	1162	16.4775
	1163	35.5612	1163	34.9798	1163	24.6301	1163	16.4868
	1164	35.8668	1164	35.0481	1164	24.5115	1164	16.4999
	1165	35.6915	1165	35.1933	1165	24.5321	1165	16.4919
	1166	35.8802	1166	34.9209	1166	24.4783	1166	16.4843
	1167	35.6935	1167	35.0236	1167	24.5166	1167	16.4987
	1168	35.7025	1168	35.0845	1168	24.6373	1168	16.4794
	1169	35.6883	1169	35.0494	1169	24.4579	1169	--
	1170	35.7209	1170	35.1227	1170	24.6534	1170	16.4989
	1171	35.7156	1171	35.3263	1171	24.8067	1171	16.48
	1172	35.8773	1172	35.2586	1172	24.7394	1172	16.2674
	1173	35.4935	1173	35.109	1173	24.56	1173	--
	1174	36.039	1174	34.9168	1174	24.6117	1174	16.3064
	1175	35.7642	1175	34.6005	1175	24.48	1175	16.341
	1176	35.7165	1176	35.0385	1176	24.6534	1176	16.536
	1177	35.6617	1177	36.4743	1177	24.6474	1177	--
	1178	35.6888	1178	35.0421	1178	24.6021	1178	16.5418
	1179	35.6627	1179	35.064	1179	24.6757	1179	16.3329
	1180	35.7422	1180	35.1241	1180	24.649	1180	16.531
	1181	35.757	1181	34.6346	1181	24.5824	1181	16.5392
	1182	35.7993	1182	35.0406	1182	24.62	1182	16.5178
	1183	35.6947	1183	34.5172	1183	24.4916	1183	16.5269
	1184	35.986	1184	35.2068	1184	24.8524	1184	16.5204
	1185	35.815	1185	35.1539	1185	24.5444	1185	16.5183
	1186	35.9028	1186	36.0278	1186	24.7727	1186	16.5247
	1187	35.7123	1187	35.0477	1187	24.6859	1187	16.5183
	1188	35.8689	1188	34.7296	1188	24.4125	1188	16.5237
	1189	35.8632	1189	34.5158	1189	24.5882	1189	16.5195
	1190	35.7122	1190	35.5449	1190	24.5655	1190	16.5375
	1191	35.9624	1191	34.628	1191	24.7187	1191	16.5066
	1192	36.0273	1192	35.9821	1192	24.5631	1192	16.5046
	1193	35.8109	1193	35.0202	1193	24.6231	1193	16.5173
	1194	35.7659	1194	35.8839	1194	24.6626	1194	16.525
	1195	35.8035	1195	35.2812	1195	24.6175	1195	16.5217
	1196	35.72	1196	35.3316	1196	24.565	1196	16.5276
	1197	36.0586	1197	35.3783	1197	24.5948	1197	16.5364
	1198	35.7725	1198	34.9999	1198	24.5438	1198	16.5279
	1199	36.1196	1199	35.1204	1199	24.6247	1199	16.5399
	1200	35.6323	1200	35.3855	1200	24.6038	1200	16.5153
	1201	35.8347	1201	34.9982	1201	24.5783	1201	16.508

## Sheet: Sheet2
Figure 2e	ω	E'(ω)	E''(ω)
	Hz	mN/m	mN/m
	0.01	12.207	0.883
	0.0167	12.811	1.374
	0.05	13.088	2.524
	0.1	14.535	3.959
	0.2	17.516	2.814
	0.25	19.92	2.673
	0.5	30.114	7.038
	1	34.914	8.648

## Sheet: Sheet3
Figure 2g	Offset	Height 1(measured)	Height 2(measured)	Height 3(measured)
	μm	nm	nm	nm
	0	-2.045	0	-1.94294
	0.01953	-2.7121	0.01953	-2.2727
	0.03906	-2.73284	0.03906	-2.28236
	0.05859	-3.07984	0.05859	-2.61212
	0.07813	-3.10059	0.07813	-2.62178
	0.09766	-2.80124	0.09766	-1.98509
	0.11719	-2.50188	0.11719	-2.31792
	0.13672	-2.20561	0.13672	-2.32451
	0.15625	-3.5129	0.15625	-2.01099
	0.17578	-3.21355	0.17578	-1.37738
	0.19531	-3.23737	0.19531	-0.74376
	0.21484	-2.61792	0.21484	-2.36007
	0.23438	-2.96184	0.23438	-2.36666
	0.25391	-3.30576	0.25391	-1.41294
	0.27344	-3.64968	0.27344	-3.02925
	0.29297	-3.35033	0.29297	-2.39256
	0.3125	-3.05098	0.3125	-1.75895
	0.33203	1.42812	0.33203	1.44777
	0.35156	5.90419	0.35156	6.26115
	0.37109	8.13343	0.37109	8.18137
	0.39063	9.71938	0.39063	11.3913
	0.41016	10.3389	0.41016	16.5279
	0.42969	11.6047	0.42969	14.9116
	0.44922	12.2242	0.44922	11.3653
	0.46875	14.1302	0.46875	11.3557
	0.48828	15.0729	0.48828	11.3491
	0.50781	14.4088	0.50781	11.3394
	0.52734	13.4185	0.52734	11.653
	0.54688	13.0746	0.54688	11.3232
	0.56641	12.0874	0.56641	10.3501
	0.58594	11.7434	0.58594	9.69717
	0.60547	11.3995	0.60547	9.36739
	0.625	11.6989	0.625	10.6443
	0.64453	11.675	0.64453	10.9578
	0.66406	11.6543	0.66406	11.2714
	0.68359	11.6305	0.68359	10.6184
	0.70313	11.2865	0.70313	10.9319
	0.72266	11.2627	0.72266	10.9253
	0.74219	10.9188	0.74219	10.9157
	0.76172	10.5748	0.76172	11.8725
	0.78125	10.8742	0.78125	13.4726
	0.80078	11.1736	0.80078	14.1062
	0.82031	11.1497	0.82031	13.4533
	0.83984	11.1259	0.83984	11.5168
	0.85937	11.1052	0.85937	11.187
	0.87891	11.0813	0.87891	11.1774
	0.89844	11.0575	0.89844	10.8476
	0.91797	10.7136	0.91797	10.8379
	0.9375	10.6928	0.9375	11.1515
	0.95703	10.669	0.95703	11.465
	0.97656	10.6452	0.97656	11.4553
	0.99609	10.9445	0.99609	11.7689
	1.01563	10.6006	1.01563	11.7592
	1.03516	10.5799	1.03516	12.716
	1.05469	10.2328	1.05469	13.6728
	1.07422	9.88892	1.07422	13.6662
	1.09375	9.86817	1.09375	14.62
	1.11328	10.1645	1.11328	14.6134
	1.13281	11.1071	1.13281	12.3537
	1.15234	12.3729	1.15234	10.7374

## Sheet: Sheet4
Figure 3c	Time/s	Interfacial Tension/mN m-1	Interfacial Tension/mN m-1	Interfacial Tension/mN m-1
	note	original state	after reduction	after oxidation
	1	19.1605	26.5931	14.9571
	2	19.5191	26.3955	15.0701
	3	18.6999	26.1406	15.1267
	4	18.6831	26.2487	15.1791
	5	18.2011	26.0491	15.2215
	6	18.2813	26.4726	15.2699
	7	17.5577	26.2582	15.293
	8	17.719	26.1656	15.3029
	9	17.3763	26.0286	15.3174
	10	17.4745	26.559	15.3204
	11	17.0571	25.8911	15.3296
	12	17.3433	26.1294	15.3394
	13	17.1162	26.0264	15.3275
	14	17.1133	26.1792	15.3332
	15	17.1233	26.1666	15.3405
	16	17.2428	25.9874	15.332
	17	17.1701	26.1606	15.3153
	18	17.2323	26.151	15.3209
	19	17.1304	26.1858	15.3215
	20	17.2262	26.1054	15.3193
	21	17.1938	26.1544	15.3133
	22	17.1846	26.3497	15.231
	23	17.2047	26.2415	15.2971
	24	17.1408	26.3057	15.2632
	25	17.0708	26.1859	15.3102
	26	17.0374	26.39	15.255
	27	17.0564	25.9995	15.2675
	28	17.0322	26.403	15.2471
	29	17.0375	26.1339	15.2437
	30	17.0468	26.266	15.2912
	31	17.0261	26.1933	15.2665
	32	17.0358	25.9893	15.3175
	33	17.0107	26.0816	15.2921
	34	17.0092	25.9179	15.3317
	35	16.9773	26.1673	15.3173
	36	16.9653	26.1452	15.2496
	37	16.9482	26.2114	15.3241
	38	16.9539	26.3264	15.2529
	39	16.9604	25.9621	15.2617
	40	16.93	26.0078	15.2489
	41	16.9252	25.9772	15.2848
	42	16.9053	26.0976	15.2465
	43	16.8967	26.1999	15.2478
	44	16.8755	26.2926	15.2598
	45	16.8744	26.3956	15.3297
	46	16.8848	26.5311	15.2654
	47	16.8608	25.9397	15.25
	48	16.8411	26.3248	15.2595
	49	16.8368	26.1089	15.318
	50	16.8213	26.3735	15.2779
	51	16.8232	25.9256	15.2821
	52	16.8326	26.0573	15.2715
	53	16.8568	26.3541	15.2841
	54	16.8395	26.0677	15.285
	55	16.8416	26.2332	15.2656
	56	16.8334	26.1512	15.2549
	57	16.8159	26.1909	15.2832
	58	16.8251	26.1182	15.2687
	59	16.843	25.9555	15.2883
	60	16.8246	26.3003	15.2691
	61	16.8316	26.2183	15.2726
	62	16.8314	26.0471	15.2893
	63	16.8219	26.1268	15.275
	64	16.8514	26.1817	15.2743
	65	16.8285	26.4112	15.2632
	66	16.8088	26.1682	15.2696
	67	16.8454	26.3662	15.2737
	68	16.8419	26.1659	15.2779
	69	16.8517	26.2056	15.252
	70	16.8162	26.1842	15.2757
	71	16.8405	26.0989	15.2646
	72	16.8518	25.7319	15.304
	73	16.8511	26.4081	15.2599
	74	16.8486	26.1839	15.295
	75	16.8324	26.0378	15.2737
	76	16.8424	26.1342	15.294
	77	16.8245	26.2366	15.2765
	78	16.8383	26.3975	15.2651
	79	16.8504	26.5619	15.29
	80	16.8345	25.9969	15.268
	81	16.8317	25.7249	15.2806
	82	16.8215	26.3893	15.2818
	83	16.8182	--	15.3098
	84	16.818	26.2108	15.284
	85	16.8134	26.1055	15.2819
	86	16.8177	26.4599	15.2898
	87	16.8122	25.4711	15.287
	88	16.81	26.2987	15.3112
	89	16.8122	25.7859	15.293
	90	16.8048	25.7856	15.3015
	91	16.8195	26.4002	15.3215
	92	16.8191	26.0437	15.2922
	93	16.8032	26.2179	15.3192
	94	16.8108	25.9397	15.3128
	95	16.801	26.3682	15.2906
	96	16.7985	25.9697	15.3062
	97	16.7847	25.7854	15.3074
	98	16.8124	25.9534	15.3079
	99	16.8093	25.7748	15.3024
	100	16.7841	26.0697	15.3134
	101	16.7969	--	15.3157
	102	16.7943	26.2396	15.313
	103	16.8037	25.621	15.3131
	104	16.7867	26.0086	15.3134
	105	16.7734	25.8453	15.2985
	106	16.7889	26.0054	15.3108
	107	16.7737	25.7428	15.311
	108	16.784	26.2997	15.3269
	109	16.781	26.6459	15.3149
	110	16.7902	25.8385	15.3202
	111	16.7474	25.645	15.332
	112	16.7462	25.9078	15.3176
	113	16.7713	25.8505	15.3214
	114	16.7576	26.1728	15.3332
	115	16.7672	25.8472	15.315
	116	16.7565	25.8501	15.3299
	117	16.7489	25.8554	15.3209
	118	16.7713	26.0994	15.3175
	119	16.779	26.2705	15.3141
	120	16.7554	25.8422	15.3186
	121	16.7559	25.7054	15.3039
	122	16.7729	26.4992	15.3083
	123	16.7493	26.0359	15.3328
	124	16.7336	26.2155	15.3217
	125	16.7523	26.0141	15.3186
	126	16.7437	26.3412	15.3191
	127	16.7682	25.9728	15.3369
	128	16.7625	25.9443	15.3218
	129	16.7511	25.9739	15.2986
	130	16.7392	25.934	15.3278
	131	16.7467	26.1221	15.3333
	132	16.7355	26.0469	15.3287
	133	16.7532	26.2256	15.3157
	134	16.7398	26.1953	15.3284
	135	16.7349	26.2729	15.3095
	136	16.728	26.0421	15.3338
	137	16.7349	26.0168	15.3274
	138	16.7354	25.7379	15.3324
	139	16.7348	25.8678	15.3165
	140	16.7309	26.1023	15.3326
	141	16.725	26.2198	15.3174
	142	16.7139	25.6835	15.266
	143	16.7151	26.0028	15.2877
	144	16.7275	26.0661	15.28
	145	16.7297	25.8905	15.3216
	146	16.7023	25.7822	15.35
	147	16.7138	26.1356	15.2965
	148	16.7146	26.0523	15.3009
	149	16.7052	26.1123	15.3148
	150	16.6993	25.918	15.3344
	151	16.7169	26.1269	15.3244
	152	16.7113	25.8954	15.2906
	153	16.7037	25.9028	15.323
	154	16.714	25.8435	15.3081
	155	16.7035	25.9263	15.3329
	156	16.7018	26.0487	15.3313
	157	16.6922	25.9745	15.2989
	158	16.688	25.8388	15.3404
	159	16.6922	26.042	15.355
	160	16.6558	25.9266	15.3138
	161	16.6811	25.949	15.3345
	162	16.6789	26.0147	15.3324
	163	16.6921	25.7502	15.3625
	164	16.6943	26.0243	15.3361
	165	16.7037	25.7056	15.3393
	166	16.7007	26.2114	15.3506
	167	16.6689	25.9925	15.3318
	168	16.7008	25.7686	15.3179
	169	16.6872	25.6243	15.3522
	170	16.6464	25.8328	15.3206
	171	16.6796	26.2129	15.3543
	172	16.675	25.8248	15.3475
	173	16.673	25.9859	15.3495
	174	16.678	26.0962	15.3493
	175	16.6839	25.8985	15.3558
	176	16.6696	26.1269	15.3342
	177	16.6681	25.7695	15.3597
	178	16.6662	26.1836	15.3497
	179	16.6833	26.0618	15.3651
	180	16.6368	26.0037	15.366
	181	16.6394	25.9744	15.3702
	182	16.6349	26.143	15.3579
	183	16.6458	26.0903	15.348
	184	16.6374	26.0558	15.3666
	185	16.6476	25.9445	15.3589
	186	16.6324	26.2434	15.3499
	187	16.6301	25.9822	15.3602
	188	16.6657	26.0712	15.3615
	189	16.6406	25.963	15.3586
	190	16.6515	26.1616	15.3713
	191	16.6438	25.9607	15.3994
	192	16.6535	26.0366	15.3925
	193	16.656	25.7482	15.375
	194	16.6281	25.9392	15.36
	195	16.6352	25.9813	15.3764
	196	16.6502	25.9916	15.3676
	197	16.6257	25.7407	15.3664
	198	16.6408	25.8748	15.3819
	199	16.6281	26.0304	15.3793
	200	16.6398	25.9948	15.3745
	201	16.6281	25.6744	15.3756
	202	16.6491	25.7745	15.3728
	203	16.5736	25.8621	15.3887
	204	16.6462	26.0106	15.3855
	205	16.6245	25.8486	15.3759
	206	16.6576	25.8453	15.3691
	207	16.6214	26.0056	15.3931
	208	16.6459	25.828	15.3909
	209	16.6367	25.8315	15.4058
	210	16.6471	26.3574	15.3461
	211	16.6479	25.6741	15.3931
	212	16.6579	25.9624	15.3784
	213	16.6439	25.9759	15.3982
	214	16.6654	26.1452	15.4106
	215	16.6213	25.8757	15.3734
	216	16.6318	25.7914	15.382
	217	16.6415	26.1905	15.3825
	218	16.6311	25.957	15.3905
	219	16.652	26.1425	15.3875
	220	16.5856	26.1148	15.3879
	221	16.6119	26.0854	15.3887
	222	16.6411	25.9574	15.4045
	223	16.6147	26.1039	15.4212
	224	16.6189	25.8168	15.3829
	225	16.5963	26.0423	15.3953
	226	16.6207	25.8669	15.3994
	227	16.6326	25.6704	15.4193
	228	16.6215	26.0214	15.381
	229	16.6331	25.8268	15.3857
	230	16.5961	26.0668	15.3895
	231	16.6316	25.92	15.4058
	232	16.5935	25.816	15.4064
	233	16.602	25.8546	15.3882
	234	16.6106	26.0265	15.3964
	235	16.6109	25.7806	15.3808
	236	16.5667	25.7984	15.4227
	237	16.5964	25.9147	15.401
	238	16.5903	26.3708	15.3625
	239	16.5899	26.0898	15.4251
	240	16.6004	25.7191	15.402
	241	16.6052	26.0048	15.4261
	242	16.5867	25.9769	15.4035
	243	16.5799	25.9748	15.3844
	244	16.5916	25.7631	15.3927
	245	16.5712	26.1673	15.4049
	246	16.5842	25.958	15.4048
	247	16.5737	25.5334	15.4021
	248	16.5708	26.1815	15.4059
	249	16.6016	25.9407	15.4136
	250	16.603	26.3847	15.4286
	251	16.5721	25.9736	15.4027
	252	16.5938	26.0898	15.3914
	253	16.5687	25.9353	15.3837
	254	16.6024	25.8194	15.4075
	255	16.5763	26.1408	15.4082
	256	16.5812	26.1434	15.4695
	257	16.5709	26.1706	15.4005
	258	16.5828	26.0875	15.3859
	259	16.578	25.8006	15.3976
	260	16.5938	25.9431	15.3939
	261	16.5721	26.1574	15.4052
	262	16.5736	26.0525	15.3943
	263	16.5633	26.4663	15.4106
	264	16.5753	26.0723	15.4099
	265	16.5853	26.0622	15.4095
	266	16.5749	25.8779	15.3912
	267	16.561	26.3419	15.3724
	268	16.5636	25.9788	15.3955
	269	16.5714	25.6111	15.4231
	270	16.583	26.388	15.419
	271	16.5659	25.7822	15.4372
	272	16.5826	26.11	15.4071
	273	16.5782	26.1438	15.4342
	274	16.5653	26.271	15.4095
	275	16.5837	26.0935	15.4255
	276	16.5804	26.0272	15.4064
	277	16.5561	25.9368	15.39
	278	16.5747	25.937	15.4214
	279	16.5811	25.9228	15.4066
	280	16.5738	26.1836	15.3969
	281	16.5743	25.9296	15.3943
	282	16.5637	26.137	15.4177
	283	16.5775	26.1033	15.3984
	284	16.5779	26.3123	15.3724
	285	16.5777	26.2215	15.4181
	286	16.56	25.828	15.4329
	287	16.585	26.1192	15.4234
	288	16.5637	26.1427	15.4195
	289	16.5743	26.0971	15.4006
	290	16.5637	26.1852	15.4008
	291	16.5787	25.9066	15.3744
	292	16.5577	25.9829	15.405
	293	16.5796	25.78	15.4204
	294	16.561	25.9075	15.3976
	295	16.565	26.0947	15.413
	296	16.558	25.692	15.4287
	297	16.5592	26.0193	15.4251
	298	16.5552	26.1065	15.3802
	299	16.5626	26.0308	15.425
	300	16.5602	25.8653	15.4089
	301	16.56	25.6942	15.3979
	302	16.5495	26.1531	15.4019
	303	16.5686	25.6356	15.4101
	304	16.5665	25.9627	15.3864
	305	16.5539	25.8344	15.4026
	306	16.5831	26.1427	15.3993
	307	16.566	25.971	15.407
	308	16.5728	25.638	15.3809
	309	16.5693	25.9554	15.4233
	310	16.5733	25.9752	15.4006
	311	16.5566	25.7892	15.4007
	312	16.5572	25.9493	15.4009
	313	16.568	26.067	15.4128
	314	16.5546	25.8812	15.4131
	315	16.5683	26.0555	15.4245
	316	16.5685	25.8681	15.3781
	317	16.5724	25.7552	15.4044
	318	16.5648	26.1005	15.4322
	319	16.5577	25.903	15.3909
	320	16.5537	25.9626	15.4139
	321	16.5539	25.9904	15.4222
	322	16.5507	26.1179	15.4064
	323	16.5572	25.7982	15.3803
	324	16.5473	26.0912	15.4344
	325	16.5544	25.831	15.4191
	326	16.5467	26.0331	15.4075
	327	16.5509	26.073	15.3955
	328	16.5547	26.2623	15.4049
	329	16.5581	25.8857	15.4437
	330	16.5586	26.0995	15.4244
	331	16.5517	26.1513	15.4289
	332	16.5585	26.1193	15.4208
	333	16.5547	26.2313	15.4282
	334	16.5657	25.8594	15.3971
	335	16.5485	25.9465	15.417
	336	16.5431	26.0235	15.4083
	337	16.5501	25.9543	15.408
	338	16.5437	25.867	15.4082
	339	16.5433	25.8301	15.3815
	340	16.5426	25.7413	15.3739
	341	16.5488	25.4996	15.3862
	342	16.5398	26.0754	15.4247
	343	16.5417	25.9168	15.3828
	344	16.5351	25.9488	15.4253
	345	16.535	26.0963	15.4369
	346	16.5503	25.6089	15.4375
	347	16.5465	26.2019	15.3983
	348	16.5495	25.4119	15.4191
	349	16.5314	25.8019	15.3807
	350	16.5342	26.0905	15.4192
	351	16.5451	25.4127	15.3924
	352	16.5311	25.776	15.4129
	353	16.5426	25.5539	15.4135
	354	16.5456	26.2292	15.4244
	355	16.5432	25.7724	15.4225
	356	16.5539	25.7604	15.3876
	357	16.5365	25.7256	15.4304
	358	16.5495	26.0114	15.419
	359	16.5457	26.0633	15.4271
	360	16.5343	--	15.3895
	361	16.5294	25.5963	15.444
	362	16.5312	25.422	15.3795
	363	16.5404	25.8261	15.457
	364	16.5316	25.6711	15.3928
	365	16.5265	25.9568	15.4314
	366	16.5248	25.5538	15.4171
	367	16.521	25.8071	15.4364
	368	16.5209	25.8232	15.4414
	369	16.52	25.791	15.419
	370	16.5244	25.7176	15.4238
	371	16.5622	25.6434	15.4465
	372	16.524	25.8721	15.4395
	373	16.5254	25.717	15.4167
	374	16.5171	25.8981	15.4362
	375	16.5231	25.8373	15.4178
	376	16.5254	25.9031	15.4501
	377	16.524	25.9187	15.4283
	378	16.5211	25.757	15.4558
	379	16.5172	26.1284	15.426
	380	16.5447	26.0982	15.4261
	381	16.5219	26.0857	15.4198
	382	16.5304	25.9523	15.4434
	383	16.522	25.9354	15.4595
	384	16.5617	26.1094	15.4331
	385	16.5235	25.9929	15.4379
	386	16.5583	25.9639	15.4356
	387	16.5278	25.7514	15.4367
	388	16.5417	26.0307	15.4218
	389	16.5251	25.9478	15.4457
	390	16.5278	25.9136	15.4659
	391	16.5744	26.0592	15.452
	392	16.5275	25.8775	15.4486
	393	16.5551	26.138	15.4269
	394	16.5243	25.9998	15.4477
	395	16.5392	26.0433	15.4679
	396	16.5349	25.9215	15.4694
	397	16.5224	25.978	15.4622
	398	16.5591	25.9555	15.4325
	399	16.521	25.8597	15.4486
	400	16.5153	25.9327	15.4583
	401	16.5206	25.9886	15.4702
	402	16.5227	26.0376	15.4713
	403	16.542	25.8675	15.4569
	404	16.5166	25.9435	15.4611
	405	16.5153	25.9099	15.4276
	406	16.5187	25.8826	15.4703
	407	16.5296	25.7169	15.4756
	408	16.5291	25.8801	15.4562
	409	16.5211	26.0506	15.4791
	410	16.5645	25.7551	15.4688
	411	16.5433	25.9237	15.4659
	412	16.5137	25.7406	15.4551
	413	16.5213	25.7785	15.4782
	414	16.524	25.7087	15.4439
	415	16.5158	25.7882	15.4553
	416	16.5165	26.0271	15.4873
	417	16.5258	25.6843	15.4458
	418	16.5358	25.9214	15.4426
	419	16.5204	25.9309	15.458
	420	16.5106	25.7308	15.4777
	421	16.5176	25.6754	15.4786
	422	16.5317	25.6166	15.4395
	423	16.5352	25.6569	15.4597
	424	16.5415	25.9129	15.437
	425	16.5277	25.9128	15.4602
	426	16.5203	25.7531	15.4617
	427	16.532	25.7562	15.4703
	428	16.5131	25.9306	15.464
	429	16.5526	25.9003	15.4522
	430	16.5208	25.7461	15.4339
	431	16.5148	25.6131	15.4819
	432	16.5387	26.1834	15.4819
	433	16.5161	25.6755	15.4949
	434	16.5167	26.0115	15.4678
	435	16.5068	26.1132	15.4652
	436	16.511	25.8321	15.4511
	437	16.5185	25.9564	15.4632
	438	16.5031	26.0466	15.4753
	439	16.5174	26.1046	15.4493
	440	16.4967	26.274	15.4845
	441	16.5097	25.8786	15.4845
	442	16.5046	26.0927	15.4506
	443	16.5057	25.7085	15.4778
	444	16.5168	26.0787	15.4518
	445	16.5039	26.29	15.4755
	446	16.4999	25.8973	15.5102
	447	16.498	25.963	15.4832
	448	16.5069	25.9781	15.4808
	449	16.4996	25.9754	15.4923
	450	16.512	25.8285	15.4495
	451	16.5051	26.0645	15.4584
	452	16.5131	25.6676	15.4704
	453	16.5061	25.8728	15.4634
	454	16.5028	25.7215	15.464
	455	16.5113	26.2123	15.4913
	456	16.5117	26.0087	15.4847
	457	16.505	26.2962	15.4861
	458	16.5082	25.6735	15.4554
	459	16.4839	25.9429	15.4708
	460	16.5101	25.5958	15.4789
	461	16.4877	26.1345	15.4722
	462	16.4931	26.1789	15.4839
	463	16.5025	25.9098	15.4848
	464	16.4843	25.7994	15.4498
	465	16.4882	26.2663	15.4735
	466	16.5058	25.9744	15.5124
	467	16.5065	26.0496	15.5172
	468	16.4928	25.5588	15.5493
	469	16.4867	25.8727	15.4994
	470	16.4866	25.8151	15.4524
	471	16.4884	26.1532	15.4384
	472	16.4732	25.9438	15.5942
	473	16.4966	26.224	15.4943
	474	16.4824	26.103	15.4719
	475	16.4825	26.085	15.4872
	476	16.4819	25.8812	15.4845
	477	16.4956	25.8661	15.5457
	478	16.4664	25.9306	15.5
	479	16.4938	26.0276	15.5041
	480	16.483	26.0763	15.4916
	481	16.4737	25.7848	15.5052
	482	16.4805	25.7209	15.5352
	483	16.4913	26.2961	15.4855
	484	16.472	25.9052	15.5592
	485	16.4726	25.6852	15.5325
	486	16.4794	25.8484	15.5223
	487	16.4793	25.8537	15.5265
	488	16.4837	25.9338	15.5355
	489	16.4684	25.9125	15.5355
	490	16.4867	25.655	15.5203
	491	16.4833	25.7393	15.5245
	492	16.488	26.018	15.5129
	493	16.4819	25.8813	15.5131
	494	16.4993	25.8572	15.5487
	495	16.4906	25.7295	15.5258
	496	16.4739	25.8922	15.5108
	497	16.4907	25.9876	15.5759
	498	16.4829	25.8177	15.5878
	499	16.4841	25.6785	15.5296
	500	16.4779	25.7018	15.5029
	501	16.4709	25.6072	15.518
	502	16.4783	25.8651	15.5152
	503	16.49	25.9286	15.5312
	504	16.4894	26.1025	15.4999
	505	16.4859	26.0288	15.5858
	506	16.4916	26.2322	15.5748
	507	16.4815	25.8051	15.5204
	508	16.4933	25.7683	15.5212
	509	16.4827	25.7634	15.5142
	510	16.4902	25.8368	15.5256
	511	16.4921	25.656	15.5563
	512	16.4977	25.5525	15.5381
	513	16.5006	25.7193	15.5109
	514	16.4914	25.7847	15.5419
	515	16.5	25.6973	15.5083
	516	16.4976	25.7991	15.5353
	517	16.4879	25.6162	15.5159
	518	16.4828	25.6977	15.5237
	519	16.4825	25.7662	15.5111
	520	16.4835	25.8695	15.5858
	521	16.4874	25.7534	15.528
	522	16.4954	25.6491	15.6044
	523	16.4881	25.7982	15.5462
	524	16.4865	25.832	15.5457
	525	16.501	25.6726	15.5309
	526	16.4878	25.9279	15.5462
	527	16.496	25.5847	15.5305
	528	16.4859	25.5971	15.5342
	529	16.4983	26.125	15.5339
	530	16.4882	25.8094	15.5185
	531	16.4879	26.1384	15.503
	532	16.482	25.8604	15.5076
	533	16.4817	25.7594	15.5531
	534	16.4908	25.7895	15.4885
	535	16.493	25.8545	15.5196
	536	16.4908	25.8303	15.5199
	537	16.4947	26.2804	15.5361
	538	16.4909	25.5166	15.548
	539	16.492	25.9539	15.5629
	540	16.4896	26.226	15.5471
	541	16.493	25.5883	15.5561
	542	16.4904	26.2587	15.5627
	543	16.5079	25.837	15.4854
	544	16.5129	25.834	15.5211
	545	16.5202	25.7417	15.4899
	546	16.5135	25.7671	15.5714
	547	16.5133	25.5483	15.5439
	548	16.518	26.0189	15.533
	549	16.5115	25.7413	15.5254
	550	16.4852	25.9293	15.5371
	551	16.5298	25.5068	15.5376
	552	16.513	25.8077	15.5375
	553	16.5199	25.7736	15.5066
	554	16.5342	26.2668	15.537
	555	16.5202	25.6299	15.5381
	556	16.5167	25.6005	15.5298
	557	16.5174	25.7286	15.5064
	558	16.5126	25.8731	15.5604
	559	16.5217	25.9984	15.5289
	560	16.5172	25.7098	15.5412
	561	16.5116	25.8985	15.532
	562	16.514	25.695	15.5326
	563	16.5324	25.9197	15.517
	564	16.5107	25.8503	15.5474
	565	16.5145	25.7172	15.4851
	566	16.5257	25.83	15.535
	567	16.5023	25.8465	15.5204
	568	16.5194	26.0636	15.4803
	569	16.5121	25.5955	15.5383
	570	16.5124	25.9425	15.5065
	571	16.4975	25.7701	15.4924
	572	16.4948	25.7695	15.509
	573	16.4926	26.0198	15.5328
	574	16.4964	25.7426	15.537
	575	16.4933	25.8425	15.5178
	576	16.4829	25.7539	15.5294
	577	16.494	25.7882	15.5498
	578	16.4913	25.8002	15.5298
	579	16.495	25.6693	15.5342
	580	16.4915	25.922	15.5384
	581	16.4925	25.6522	15.5114
	582	16.4849	25.698	15.5194
	583	16.4961	25.3871	15.5389
	584	16.4923	25.9038	15.5349
	585	16.4776	26.1182	15.5582
	586	16.4849	25.5968	15.547
	587	16.4851	25.4304	15.5547
	588	16.4745	26.0292	15.5242
	589	16.4745	25.8749	15.5283
	590	16.4784	26.15	15.5479
	591	16.4742	25.7145	15.532
	592	16.4821	26.8262	15.5373
	593	16.4775	25.7653	15.5494
	594	16.4817	25.77	15.5343
	595	16.4812	25.5417	15.5271
	596	16.4813	25.637	15.5432
	597	16.4853	25.7848	15.5307
	598	16.4737	25.6716	15.5433
	599	16.4729	26.1261	15.5742
	600	16.4801	25.8561	15.5547
	601	16.4689	25.9005	15.5748
	602	16.4766	25.7973	15.5365
	603	16.4727	25.9315	15.5292

## Sheet: Sheet5
Figure 3e	Concentration	Interfacial Tension	Surface Coverage
	mg/mL	mN/m	%
	0.165	17.52	99.41
	0.3	17.63	88.05
	0.5	18.53	50.78
	1	19.25	30.69
	1.25	18.66	8.56
	1.5	18.94	0
	2	19.36	0

## Sheet: Sheet6
Figure S6a	Elution Time	Response
	min	mV
	0.00833	-0.03277
	0.01667	-0.01872
	0.025	-0.01404
	0.03333	-0.00936
	0.04167	-0.00468
	0.05	-0.00468
	0.05833	0
	0.06667	0
	0.075	0
	0.08333	0
	0.09167	0
	0.1	0
	0.10833	0
	0.11667	0
	0.125	0
	0.13333	0
	0.14167	0
	0.15	0
	0.15833	0
	0.16667	0
	0.175	0
	0.18333	0
	0.19167	0
	0.2	0
	0.20833	0
	0.21667	0
	0.225	0
	0.23333	0
	0.24167	0
	0.25	0
	0.25833	0
	0.26667	0
	0.275	0
	0.28333	0
	0.29167	0
	0.3	0
	0.30833	0
	0.31667	0
	0.325	0
	0.33333	0
	0.34167	0
	0.35	0
	0.35833	0
	0.36667	0
	0.375	0
	0.38333	0
	0.39167	0
	0.4	0
	0.40833	0
	0.41667	0
	0.425	0
	0.43333	-0.00468
	0.44167	-0.00468
	0.45	-0.00468
	0.45833	-0.00468
	0.46667	-0.00468
	0.475	-0.00468
	0.48333	-0.00468
	0.49167	-0.00468
	0.5	-0.00468
	0.50833	-0.00468
	0.51667	-0.00468
	0.525	-0.00468
	0.53333	-0.00468
	0.54167	-0.00468
	0.55	-0.00468
	0.55833	-0.00468
	0.56667	-0.00468
	0.575	-0.00468
	0.58333	-0.00468
	0.59167	-0.00468
	0.6	-0.00468
	0.60833	-0.00468
	0.61667	-0.00468
	0.625	-0.00468
	0.63333	-0.00468
	0.64167	-0.00468
	0.65	-0.00468
	0.65833	-0.00468
	0.66667	-0.00468
	0.675	-0.00468
	0.68333	-0.00468
	0.69167	0
	0.7	0
	0.70833	0
	0.71667	0
	0.725	0
	0.73333	0
	0.74167	0
	0.75	0
	0.75833	0
	0.76667	0
	0.775	0
	0.78333	0
	0.79167	0
	0.8	0
	0.80833	0
	0.81667	0
	0.825	0
	0.83333	0
	0.84167	0
	0.85	0
	0.85833	0
	0.86667	0
	0.875	-0.00468
	0.88333	-0.00468
	0.89167	0
	0.9	0
	0.90833	0
	0.91667	0
	0.925	0
	0.93333	0
	0.94167	0
	0.95	0
	0.95833	0
	0.96667	0
	0.975	0
	0.98333	0
	0.99167	0
	1	0
	1.00833	0
	1.01667	0
	1.025	0
	1.03333	0
	1.04167	0
	1.05	0
	1.05833	0
	1.06667	0.00468
	1.075	0.00468
	1.08333	0.00468
	1.09167	0.00468
	1.1	0.00468
	1.10833	0.00468
	1.11667	0.00468
	1.125	0.00468
	1.13333	0.00468
	1.14167	0.00468
	1.15	0.00468
	1.15833	0.00468
	1.16667	0.00468
	1.175	0.00468
	1.18333	0.00468
	1.19167	0.00468
	1.2	0.00468
	1.20833	0.00468
	1.21667	0.00468
	1.225	0.00468
	1.23333	0.00468
	1.24167	0.00468
	1.25	0.00468
	1.25833	0.00468
	1.26667	0.00468
	1.275	0.00468
	1.28333	0.00468
	1.29167	0.00468
	1.3	0.00468
	1.30833	0.00468
	1.31667	0.00468
	1.325	0.00468
	1.33333	0.00468
	1.34167	0.00468
	1.35	0.00468
	1.35833	0.00468
	1.36667	0.00468
	1.375	0.00468
	1.38333	0.00468
	1.39167	0.00468
	1.4	0.00468
	1.40833	0.00468
	1.41667	0.00468
	1.425	0
	1.43333	0
	1.44167	0.00468
	1.45	0.00468
	1.45833	0.00468
	1.46667	0.00468
	1.475	0.00468
	1.48333	0.00468
	1.49167	0
	1.5	0.00468
	1.50833	0.00468
	1.51667	0.00468
	1.525	0.00468
	1.53333	0.00468
	1.54167	0.00468
	1.55	0
	1.55833	0
	1.56667	0
	1.575	0
	1.58333	0.00468
	1.59167	0.00468
	1.6	0.00468
	1.60833	0.00468
	1.61667	0.00468
	1.625	0.00468
	1.63333	0.00468
	1.64167	0.00468
	1.65	0.00468
	1.65833	0.00468
	1.66667	0.00468
	1.675	0
	1.68333	0
	1.69167	0
	1.7	0
	1.70833	0
	1.71667	0
	1.725	0
	1.73333	0
	1.74167	0
	1.75	0
	1.75833	0
	1.76667	0
	1.775	0
	1.78333	0
	1.79167	0
	1.8	0
	1.80833	0
	1.81667	0
	1.825	0
	1.83333	0
	1.84167	0
	1.85	0
	1.85833	0
	1.86667	0
	1.875	0
	1.88333	0
	1.89167	0
	1.9	0
	1.90833	0
	1.91667	0
	1.925	0
	1.93333	0
	1.94167	0
	1.95	0
	1.95833	0
	1.96667	0
	1.975	0
	1.98333	0
	1.99167	0
	2	0
	2.00833	0
	2.01667	0
	2.025	0
	2.03333	0
	2.04167	0
	2.05	0
	2.05833	0
	2.06667	0
	2.075	0
	2.08333	0
	2.09167	0
	2.1	0
	2.10833	0
	2.11667	0
	2.125	0
	2.13333	0
	2.14167	0
	2.15	0
	2.15833	0
	2.16667	0
	2.175	0
	2.18333	0
	2.19167	0
	2.2	0
	2.20833	0
	2.21667	0
	2.225	0
	2.23333	0
	2.24167	-0.00468
	2.25	-0.00468
	2.25833	-0.00468
	2.26667	-0.00468
	2.275	-0.00468
	2.28333	-0.00468
	2.29167	-0.00468
	2.3	-0.00468
	2.30833	-0.00468
	2.31667	-0.00468
	2.325	-0.00468
	2.33333	-0.00468
	2.34167	-0.00468
	2.35	-0.00468
	2.35833	-0.00468
	2.36667	-0.00468
	2.375	-0.00468
	2.38333	-0.00468
	2.39167	-0.00468
	2.4	-0.00468
	2.40833	-0.00468
	2.41667	-0.00468
	2.425	-0.00468
	2.43333	-0.00468
	2.44167	-0.00468
	2.45	-0.00468
	2.45833	-0.00468
	2.46667	0
	2.475	0
	2.48333	-0.00468
	2.49167	0
	2.5	0
	2.50833	0
	2.51667	0
	2.525	0
	2.53333	0
	2.54167	0
	2.55	0
	2.55833	0
	2.56667	0
	2.575	0
	2.58333	0
	2.59167	0
	2.6	0
	2.60833	0
	2.61667	0
	2.625	0
	2.63333	0
	2.64167	0
	2.65	0
	2.65833	0
	2.66667	0
	2.675	0
	2.68333	0
	2.69167	0
	2.7	0
	2.70833	0
	2.71667	0
	2.725	0
	2.73333	0
	2.74167	0
	2.75	0
	2.75833	0
	2.76667	0
	2.775	0
	2.78333	0
	2.79167	0
	2.8	0
	2.80833	0
	2.81667	0
	2.825	0
	2.83333	0
	2.84167	0
	2.85	0
	2.85833	0
	2.86667	0
	2.875	0
	2.88333	0
	2.89167	0
	2.9	0
	2.90833	0
	2.91667	0
	2.925	0
	2.93333	0
	2.94167	0
	2.95	0
	2.95833	0.00468
	2.96667	0.00468
	2.975	0.00468
	2.98333	0.00468
	2.99167	0.00468
	3	0.00468
	3.00833	0.00468
	3.01667	0.00468
	3.025	0.00468
	3.03333	0.00468
	3.04167	0.00468
	3.05	0.00468
	3.05833	0.00468
	3.06667	0.00468
	3.075	0.00468
	3.08333	0.00468
	3.09167	0.00468
	3.1	0.00468
	3.10833	0
	3.11667	0
	3.125	0
	3.13333	0
	3.14167	0
	3.15	0
	3.15833	0
	3.16667	0
	3.175	0
	3.18333	0
	3.19167	0
	3.2	0.00468
	3.20833	0.00468
	3.21667	0.00468
	3.225	0.00468
	3.23333	0.00468
	3.24167	0
	3.25	0.00468
	3.25833	0.00468
	3.26667	0.00468
	3.275	0.00468
	3.28333	0.00468
	3.29167	0.00468
	3.3	0.00468
	3.30833	0.00468
	3.31667	0.00468
	3.325	0.00468
	3.33333	0.00468
	3.34167	0.00468
	3.35	0.00468
	3.35833	0.00468
	3.36667	0.00468
	3.375	0.00468
	3.38333	0.00468
	3.39167	0.00468
	3.4	0.00468
	3.40833	0.00468
	3.41667	0.00468
	3.425	0.00468
	3.43333	0.00468
	3.44167	0
	3.45	0
	3.45833	0
	3.46667	0.00468
	3.475	0
	3.48333	0
	3.49167	0
	3.5	0
	3.50833	0
	3.51667	0
	3.525	0
	3.53333	0
	3.54167	0
	3.55	0
	3.55833	0
	3.56667	0
	3.575	0
	3.58333	0
	3.59167	0
	3.6	0
	3.60833	0
	3.61667	0
	3.625	0
	3.63333	0
	3.64167	0
	3.65	0
	3.65833	0
	3.66667	0
	3.675	0
	3.68333	0
	3.69167	0
	3.7	0
	3.70833	0
	3.71667	0
	3.725	0
	3.73333	0
	3.74167	0
	3.75	0
	3.75833	0
	3.76667	0
	3.775	0
	3.78333	0
	3.79167	0
	3.8	0
	3.80833	0
	3.81667	0
	3.825	0
	3.83333	0
	3.84167	0
	3.85	0
	3.85833	0
	3.86667	0
	3.875	0
	3.88333	0
	3.89167	0
	3.9	0
	3.90833	0
	3.91667	0
	3.925	0
	3.93333	0
	3.94167	0
	3.95	0
	3.95833	0
	3.96667	0
	3.975	0
	3.98333	0
	3.99167	0
	4	0
	4.00833	0
	4.01667	0
	4.025	0
	4.03333	0
	4.04167	0
	4.05	0
	4.05833	0
	4.06667	0
	4.075	0
	4.08333	0
	4.09167	0
	4.1	0
	4.10833	0
	4.11667	0
	4.125	0
	4.13333	0
	4.14167	0
	4.15	0
	4.15833	0
	4.16667	0
	4.175	0
	4.18333	0
	4.19167	0
	4.2	0
	4.20833	0
	4.21667	0
	4.225	0
	4.23333	0
	4.24167	0
	4.25	0
	4.25833	0
	4.26667	0
	4.275	0
	4.28333	0
	4.29167	0
	4.3	0
	4.30833	0
	4.31667	0
	4.325	0
	4.33333	0
	4.34167	0
	4.35	0
	4.35833	0
	4.36667	0
	4.375	0
	4.38333	0
	4.39167	0
	4.4	0
	4.40833	0
	4.41667	0
	4.425	0
	4.43333	0
	4.44167	0
	4.45	0
	4.45833	-0.00468
	4.46667	-0.00468
	4.475	-0.00468
	4.48333	-0.00468
	4.49167	-0.00468
	4.5	-0.00468
	4.50833	-0.00468
	4.51667	-0.00468
	4.525	-0.00468
	4.53333	-0.00468
	4.54167	-0.00468
	4.55	-0.00468
	4.55833	-0.00468
	4.56667	-0.00468
	4.575	-0.00468
	4.58333	-0.00468
	4.59167	-0.00468
	4.6	-0.00468
	4.60833	-0.00468
	4.61667	-0.00468
	4.625	-0.00468
	4.63333	-0.00468
	4.64167	-0.00468
	4.65	-0.00468
	4.65833	-0.00468
	4.66667	-0.00468
	4.675	-0.00468
	4.68333	-0.00468
	4.69167	-0.00468
	4.7	-0.00468
	4.70833	-0.00468
	4.71667	-0.00468
	4.725	-0.00468
	4.73333	-0.00468
	4.74167	-0.00468
	4.75	-0.00468
	4.75833	-0.00468
	4.76667	-0.00468
	4.775	-0.00468
	4.78333	-0.00468
	4.79167	-0.00468
	4.8	-0.00468
	4.80833	-0.00468
	4.81667	-0.00468
	4.825	-0.00468
	4.83333	-0.00468
	4.84167	-0.00468
	4.85	-0.00468
	4.85833	-0.00468
	4.86667	-0.00468
	4.875	-0.00468
	4.88333	0
	4.89167	0
	4.9	0
	4.90833	0
	4.91667	0
	4.925	-0.00468
	4.93333	-0.00468
	4.94167	0
	4.95	-0.00468
	4.95833	-0.00468
	4.96667	-0.00468
	4.975	-0.00468
	4.98333	-0.00468
	4.99167	-0.00468
	5	-0.00468
	5.00833	-0.00468
	5.01667	-0.00468
	5.025	-0.00468
	5.03333	-0.00468
	5.04167	-0.00468
	5.05	-0.00468
	5.05833	-0.00468
	5.06667	-0.00468
	5.075	-0.00468
	5.08333	0
	5.09167	0
	5.1	0
	5.10833	0
	5.11667	-0.00468
	5.125	-0.00468
	5.13333	-0.00468
	5.14167	-0.00468
	5.15	-0.00468
	5.15833	-0.00468
	5.16667	-0.00468
	5.175	-0.00468
	5.18333	-0.00468
	5.19167	-0.00468
	5.2	-0.00468
	5.20833	-0.00468
	5.21667	-0.00468
	5.225	-0.00468
	5.23333	0
	5.24167	-0.00468
	5.25	-0.00468
	5.25833	-0.00468
	5.26667	-0.00468
	5.275	-0.00468
	5.28333	-0.00468
	5.29167	0
	5.3	-0.00468
	5.30833	-0.00468
	5.31667	-0.00468
	5.325	-0.00468
	5.33333	-0.00468
	5.34167	-0.00468
	5.35	-0.00468
	5.35833	0
	5.36667	0
	5.375	0
	5.38333	0
	5.39167	0
	5.4	0
	5.40833	0
	5.41667	0
	5.425	0
	5.43333	0
	5.44167	0
	5.45	0
	5.45833	0
	5.46667	0
	5.475	0
	5.48333	0
	5.49167	-0.00468
	5.5	0
	5.50833	0
	5.51667	0
	5.525	0
	5.53333	0
	5.54167	-0.00468
	5.55	-0.00468
	5.55833	0
	5.56667	0
	5.575	0
	5.58333	0
	5.59167	0
	5.6	0
	5.60833	0
	5.61667	0
	5.625	0
	5.63333	-0.00468
	5.64167	-0.00468
	5.65	-0.00468
	5.65833	-0.00468
	5.66667	-0.00468
	5.675	-0.00468
	5.68333	-0.00468
	5.69167	-0.00468
	5.7	0
	5.70833	-0.00468
	5.71667	-0.00468
	5.725	-0.00468
	5.73333	-0.00468
	5.74167	-0.00468
	5.75	-0.00468
	5.75833	-0.00468
	5.76667	-0.00468
	5.775	-0.00468
	5.78333	-0.00468
	5.79167	-0.00468
	5.8	-0.00468
	5.80833	-0.00468
	5.81667	-0.00468
	5.825	-0.00468
	5.83333	-0.00468
	5.84167	-0.00468
	5.85	-0.00468
	5.85833	-0.00468
	5.86667	-0.00468
	5.875	-0.00468
	5.88333	-0.00468
	5.89167	-0.00468
	5.9	-0.00468
	5.90833	-0.00468
	5.91667	-0.00468
	5.925	-0.00468
	5.93333	-0.00468
	5.94167	-0.00468
	5.95	-0.00468
	5.95833	-0.00468
	5.96667	-0.00468
	5.975	-0.00468
	5.98333	-0.00468
	5.99167	-0.00936
	6	-0.00936
	6.00833	-0.00936
	6.01667	-0.00468
	6.025	-0.00468
	6.03333	-0.00468
	6.04167	-0.00936
	6.05	-0.00936
	6.05833	-0.00936
	6.06667	-0.00936
	6.075	-0.00936
	6.08333	-0.00936
	6.09167	-0.00936
	6.1	-0.00936
	6.10833	-0.00936
	6.11667	-0.00936
	6.125	-0.00936
	6.13333	-0.00936
	6.14167	-0.00936
	6.15	-0.00936
	6.15833	-0.00936
	6.16667	-0.00936
	6.175	-0.00936
	6.18333	-0.00936
	6.19167	-0.00936
	6.2	-0.00936
	6.20833	-0.00936
	6.21667	-0.00936
	6.225	-0.00936
	6.23333	-0.00936
	6.24167	-0.00936
	6.25	-0.00936
	6.25833	-0.00936
	6.26667	-0.00936
	6.275	-0.00936
	6.28333	-0.00936
	6.29167	-0.00936
	6.3	-0.00936
	6.30833	-0.00936
	6.31667	-0.00936
	6.325	-0.00936
	6.33333	-0.00936
	6.34167	-0.00936
	6.35	-0.00936
	6.35833	-0.00936
	6.36667	-0.00936
	6.375	-0.00936
	6.38333	-0.00936
	6.39167	-0.00936
	6.4	-0.00936
	6.40833	-0.00936
	6.41667	-0.00936
	6.425	-0.00936
	6.43333	-0.00936
	6.44167	-0.00936
	6.45	-0.00936
	6.45833	-0.00936
	6.46667	-0.00936
	6.475	-0.00936
	6.48333	-0.00936
	6.49167	-0.00936
	6.5	-0.00936
	6.50833	-0.00936
	6.51667	-0.00936
	6.525	-0.00936
	6.53333	-0.00468
	6.54167	-0.00468
	6.55	-0.00468
	6.55833	-0.00468
	6.56667	-0.00468
	6.575	-0.00468
	6.58333	-0.00468
	6.59167	-0.00468
	6.6	-0.00468
	6.60833	-0.00468
	6.61667	-0.00468
	6.625	-0.00468
	6.63333	-0.00468
	6.64167	-0.00468
	6.65	-0.00468
	6.65833	-0.00468
	6.66667	-0.00468
	6.675	-0.00468
	6.68333	-0.00468
	6.69167	-0.00468
	6.7	-0.00468
	6.70833	-0.00468
	6.71667	-0.00468
	6.725	-0.00468
	6.73333	-0.00468
	6.74167	-0.00468
	6.75	-0.00468
	6.75833	-0.00468
	6.76667	-0.00468
	6.775	-0.00468
	6.78333	-0.00468
	6.79167	-0.00468
	6.8	-0.00468
	6.80833	-0.00468
	6.81667	-0.00468
	6.825	-0.00468
	6.83333	-0.00468
	6.84167	-0.00468
	6.85	-0.00468
	6.85833	-0.00468
	6.86667	-0.00468
	6.875	-0.00468
	6.88333	-0.00468
	6.89167	-0.00468
	6.9	-0.00468
	6.90833	-0.00468
	6.91667	-0.00468
	6.925	-0.00468
	6.93333	-0.00468
	6.94167	-0.00468
	6.95	-0.00468
	6.95833	-0.00468
	6.96667	-0.00468
	6.975	-0.00468
	6.98333	-0.00468
	6.99167	-0.00468
	7	-0.00468
	7.00833	-0.00468
	7.01667	-0.00468
	7.025	-0.00468
	7.03333	-0.00468
	7.04167	-0.00468
	7.05	-0.00468
	7.05833	-0.00468
	7.06667	-0.00468
	7.075	-0.00468
	7.08333	-0.00468
	7.09167	-0.00468
	7.1	-0.00468
	7.10833	-0.00468
	7.11667	-0.00468
	7.125	-0.00468
	7.13333	-0.00468
	7.14167	-0.00468
	7.15	-0.00468
	7.15833	-0.00468
	7.16667	-0.00468
	7.175	-0.00468
	7.18333	-0.00468
	7.19167	-0.00468
	7.2	-0.00468
	7.20833	-0.00468
	7.21667	-0.00468
	7.225	-0.00468
	7.23333	-0.00468
	7.24167	-0.00468
	7.25	-0.00468
	7.25833	-0.00468
	7.26667	-0.00468
	7.275	-0.00468
	7.28333	-0.00468
	7.29167	-0.00468
	7.3	-0.00468
	7.30833	-0.00468
	7.31667	-0.00468
	7.325	-0.00468
	7.33333	-0.00468
	7.34167	-0.00468
	7.35	-0.00468
	7.35833	-0.00468
	7.36667	-0.00468
	7.375	-0.00468
	7.38333	-0.00468
	7.39167	-0.00468
	7.4	-0.00468
	7.40833	-0.00468
	7.41667	-0.00468
	7.425	-0.00468
	7.43333	-0.00468
	7.44167	-0.00468
	7.45	-0.00468
	7.45833	-0.00468
	7.46667	-0.00468
	7.475	-0.00468
	7.48333	-0.00468
	7.49167	-0.00468
	7.5	-0.00468
	7.50833	-0.00468
	7.51667	-0.00468
	7.525	-0.00468
	7.53333	-0.00468
	7.54167	-0.00468
	7.55	-0.00468
	7.55833	-0.00468
	7.56667	-0.00468
	7.575	-0.00468
	7.58333	-0.00468
	7.59167	-0.00468
	7.6	-0.00468
	7.60833	-0.00468
	7.61667	-0.00468
	7.625	-0.00468
	7.63333	-0.00468
	7.64167	-0.00468
	7.65	-0.00468
	7.65833	-0.00468
	7.66667	-0.00468
	7.675	-0.00468
	7.68333	-0.00468
	7.69167	-0.00468
	7.7	-0.00468
	7.70833	-0.00468
	7.71667	-0.00468
	7.725	-0.00468
	7.73333	-0.00468
	7.74167	-0.00468
	7.75	-0.00468
	7.75833	-0.00468
	7.76667	-0.00468
	7.775	-0.00468
	7.78333	-0.00468
	7.79167	-0.00468
	7.8	-0.00468
	7.80833	-0.00468
	7.81667	-0.00468
	7.825	-0.00468
	7.83333	-0.00468
	7.84167	-0.00468
	7.85	-0.00468
	7.85833	-0.00468
	7.86667	-0.00468
	7.875	-0.00468
	7.88333	-0.00468
	7.89167	-0.00468
	7.9	-0.00468
	7.90833	-0.00468
	7.91667	-0.00468
	7.925	-0.00468
	7.93333	-0.00468
	7.94167	-0.00468
	7.95	-0.00468
	7.95833	-0.00468
	7.96667	-0.00468
	7.975	-0.00468
	7.98333	-0.00468
	7.99167	-0.00936
	8	-0.00468
	8.00833	-0.00936
	8.01667	-0.00468
	8.025	-0.00468
	8.03333	-0.00936
	8.04167	-0.00468
	8.05	-0.00468
	8.05833	-0.00468
	8.06667	-0.00936
	8.075	-0.00936
	8.08333	-0.00936
	8.09167	-0.00936
	8.1	-0.00936
	8.10833	-0.00936
	8.11667	-0.00936
	8.125	-0.00468
	8.13333	-0.00468
	8.14167	-0.00468
	8.15	-0.00468
	8.15833	-0.00468
	8.16667	-0.00468
	8.175	-0.00468
	8.18333	-0.00468
	8.19167	-0.00468
	8.2	-0.00468
	8.20833	-0.00468
	8.21667	-0.00468
	8.225	-0.00468
	8.23333	-0.00468
	8.24167	-0.00936
	8.25	-0.00468
	8.25833	-0.00468
	8.26667	-0.00468
	8.275	-0.00468
	8.28333	-0.00468
	8.29167	-0.00468
	8.3	-0.00468
	8.30833	-0.00468
	8.31667	-0.00468
	8.325	-0.00468
	8.33333	-0.00468
	8.34167	-0.00468
	8.35	-0.00468
	8.35833	-0.00468
	8.36667	-0.00468
	8.375	-0.00468
	8.38333	-0.00468
	8.39167	-0.00468
	8.4	-0.00468
	8.40833	-0.00468
	8.41667	-0.00468
	8.425	-0.00468
	8.43333	-0.00468
	8.44167	-0.00468
	8.45	-0.00468
	8.45833	-0.00468
	8.46667	-0.00468
	8.475	-0.00468
	8.48333	-0.00468
	8.49167	-0.00468
	8.5	-0.00468
	8.50833	-0.00468
	8.51667	-0.00468
	8.525	-0.00468
	8.53333	-0.00468
	8.54167	-0.00468
	8.55	-0.00468
	8.55833	-0.00468
	8.56667	-0.00468
	8.575	-0.00468
	8.58333	-0.00468
	8.59167	-0.00468
	8.6	-0.00468
	8.60833	-0.00468
	8.61667	-0.00468
	8.625	-0.00468
	8.63333	-0.00936
	8.64167	-0.00936
	8.65	-0.00936
	8.65833	-0.00936
	8.66667	-0.00936
	8.675	-0.00936
	8.68333	-0.00936
	8.69167	-0.00936
	8.7	-0.00936
	8.70833	-0.00936
	8.71667	-0.00936
	8.725	-0.00936
	8.73333	-0.00936
	8.74167	-0.00936
	8.75	-0.00936
	8.75833	-0.00936
	8.76667	-0.00936
	8.775	-0.00936
	8.78333	-0.00936
	8.79167	-0.00936
	8.8	-0.00936
	8.80833	-0.00936
	8.81667	-0.00936
	8.825	-0.00936
	8.83333	-0.00936
	8.84167	-0.00936
	8.85	-0.00936
	8.85833	-0.00936
	8.86667	-0.00936
	8.875	-0.00936
	8.88333	-0.00936
	8.89167	-0.00936
	8.9	-0.00936
	8.90833	-0.00936
	8.91667	-0.00936
	8.925	-0.00936
	8.93333	-0.00936
	8.94167	-0.00936
	8.95	-0.00936
	8.95833	-0.00936
	8.96667	-0.00936
	8.975	-0.00936
	8.98333	-0.00936
	8.99167	-0.00936
	9	-0.00936
	9.00833	-0.00936
	9.01667	-0.00936
	9.025	-0.00936
	9.03333	-0.01404
	9.04167	-0.01404
	9.05	-0.01404
	9.05833	-0.01404
	9.06667	-0.01404
	9.075	-0.00936
	9.08333	-0.00936
	9.09167	-0.00936
	9.1	-0.00936
	9.10833	-0.00936
	9.11667	-0.00936
	9.125	-0.00936
	9.13333	-0.00936
	9.14167	-0.00936
	9.15	-0.00936
	9.15833	-0.00936
	9.16667	-0.01404
	9.175	-0.01404
	9.18333	-0.01404
	9.19167	-0.01404
	9.2	-0.01404
	9.20833	-0.01404
	9.21667	-0.01404
	9.225	-0.01404
	9.23333	-0.00936
	9.24167	-0.00936
	9.25	-0.00936
	9.25833	-0.00936
	9.26667	-0.00936
	9.275	-0.00936
	9.28333	-0.01404
	9.29167	-0.01404
	9.3	-0.01404
	9.30833	-0.01404
	9.31667	-0.01404
	9.325	-0.01404
	9.33333	-0.00936
	9.34167	-0.00936
	9.35	-0.00936
	9.35833	-0.00936
	9.36667	-0.00936
	9.375	-0.00936
	9.38333	-0.00936
	9.39167	-0.00936
	9.4	-0.00936
	9.40833	-0.00936
	9.41667	-0.00936
	9.425	-0.00936
	9.43333	-0.00936
	9.44167	-0.00936
	9.45	-0.00936
	9.45833	-0.00936
	9.46667	-0.00936
	9.475	-0.00936
	9.48333	-0.00936
	9.49167	-0.00936
	9.5	-0.00936
	9.50833	-0.00936
	9.51667	-0.00936
	9.525	-0.00936
	9.53333	-0.00936
	9.54167	-0.00936
	9.55	-0.00936
	9.55833	-0.00936
	9.56667	-0.00936
	9.575	-0.00936
	9.58333	-0.00936
	9.59167	-0.00936
	9.6	-0.00936
	9.60833	-0.00936
	9.61667	-0.00936
	9.625	-0.00936
	9.63333	-0.00936
	9.64167	-0.00936
	9.65	-0.00936
	9.65833	-0.00936
	9.66667	-0.00936
	9.675	-0.00936
	9.68333	-0.00936
	9.69167	-0.00936
	9.7	-0.00936
	9.70833	-0.00936
	9.71667	-0.00936
	9.725	-0.00936
	9.73333	-0.00936
	9.74167	-0.00936
	9.75	-0.00936
	9.75833	-0.00936
	9.76667	-0.00936
	9.775	-0.00936
	9.78333	-0.00936
	9.79167	-0.00936
	9.8	-0.00936
	9.80833	-0.00936
	9.81667	-0.00936
	9.825	-0.00936
	9.83333	-0.00936
	9.84167	-0.00936
	9.85	-0.00936
	9.85833	-0.00936
	9.86667	-0.00936
	9.875	-0.00936
	9.88333	-0.00936
	9.89167	-0.00936
	9.9	-0.00936
	9.90833	-0.00936
	9.91667	-0.00936
	9.925	-0.00936
	9.93333	-0.00936
	9.94167	-0.00936
	9.95	-0.00936
	9.95833	-0.00936
	9.96667	-0.00936
	9.975	-0.00936
	9.98333	-0.00936
	9.99167	-0.00936
	10	-0.00936
	10.0083	-0.00936
	10.0167	-0.00936
	10.025	-0.00936
	10.0333	-0.00936
	10.0417	-0.00936
	10.05	-0.00936
	10.0583	-0.00936
	10.0667	-0.00936
	10.075	-0.00936
	10.0833	-0.00936
	10.0917	-0.00936
	10.1	-0.00936
	10.1083	-0.00936
	10.1167	-0.00936
	10.125	-0.00936
	10.1333	-0.00936
	10.1417	-0.00936
	10.15	-0.00936
	10.1583	-0.00936
	10.1667	-0.00936
	10.175	-0.00936
	10.1833	-0.00936
	10.1917	-0.00936
	10.2	-0.00936
	10.2083	-0.00936
	10.2167	-0.00936
	10.225	-0.00936
	10.2333	-0.00936
	10.2417	-0.00936
	10.25	-0.00936
	10.2583	-0.00936
	10.2667	-0.00936
	10.275	-0.00936
	10.2833	-0.00936
	10.2917	-0.00936
	10.3	-0.00936
	10.3083	-0.00936
	10.3167	-0.00936
	10.325	-0.00936
	10.3333	-0.00936
	10.3417	-0.00936
	10.35	-0.00936
	10.3583	-0.00936
	10.3667	-0.00936
	10.375	-0.00936
	10.3833	-0.00936
	10.3917	-0.00936
	10.4	-0.00936
	10.4083	-0.00936
	10.4167	-0.00936
	10.425	-0.00936
	10.4333	-0.00936
	10.4417	-0.00936
	10.45	-0.00936
	10.4583	-0.00936
	10.4667	-0.00936
	10.475	-0.00936
	10.4833	-0.00936
	10.4917	-0.00936
	10.5	-0.00936
	10.5083	-0.00936
	10.5167	-0.00936
	10.525	-0.00936
	10.5333	-0.00936
	10.5417	-0.00936
	10.55	-0.00936
	10.5583	-0.00936
	10.5667	-0.00936
	10.575	-0.00936
	10.5833	-0.00936
	10.5917	-0.00936
	10.6	-0.00936
	10.6083	-0.00936
	10.6167	-0.00936
	10.625	-0.00936
	10.6333	-0.00936
	10.6417	-0.00936
	10.65	-0.00936
	10.6583	-0.00936
	10.6667	-0.00936
	10.675	-0.00936
	10.6833	-0.00936
	10.6917	-0.00936
	10.7	-0.00936
	10.7083	-0.00936
	10.7167	-0.00936
	10.725	-0.00936
	10.7333	-0.00936
	10.7417	-0.00936
	10.75	-0.00936
	10.7583	-0.00936
	10.7667	-0.00936
	10.775	-0.00936
	10.7833	-0.00936
	10.7917	-0.00936
	10.8	-0.00936
	10.8083	-0.00936
	10.8167	-0.00936
	10.825	-0.00936
	10.8333	-0.00936
	10.8417	-0.00936
	10.85	-0.00936
	10.8583	-0.00936
	10.8667	-0.00936
	10.875	-0.00936
	10.8833	-0.00936
	10.8917	-0.00936
	10.9	-0.00936
	10.9083	-0.00936
	10.9167	-0.00936
	10.925	-0.01404
	10.9333	-0.00936
	10.9417	-0.00936
	10.95	-0.00936
	10.9583	-0.01404
	10.9667	-0.01404
	10.975	-0.01404
	10.9833	-0.01404
	10.9917	-0.01404
	11	-0.01404
	11.0083	-0.01404
	11.0167	-0.01404
	11.025	-0.01404
	11.0333	-0.01404
	11.0417	-0.01404
	11.05	-0.01404
	11.0583	-0.01404
	11.0667	-0.01404
	11.075	-0.01404
	11.0833	-0.01404
	11.0917	-0.01404
	11.1	-0.01404
	11.1083	-0.01404
	11.1167	-0.01404
	11.125	-0.01404
	11.1333	-0.01404
	11.1417	-0.01404
	11.15	-0.01404
	11.1583	-0.01404
	11.1667	-0.01404
	11.175	-0.01404
	11.1833	-0.01404
	11.1917	-0.01404
	11.2	-0.01404
	11.2083	-0.01404
	11.2167	-0.01404
	11.225	-0.01404
	11.2333	-0.01404
	11.2417	-0.01404
	11.25	-0.01404
	11.2583	-0.01404
	11.2667	-0.01404
	11.275	-0.01404
	11.2833	-0.01404
	11.2917	-0.01404
	11.3	-0.01404
	11.3083	-0.01404
	11.3167	-0.01404
	11.325	-0.01404
	11.3333	-0.01404
	11.3417	-0.01404
	11.35	-0.01404
	11.3583	-0.01404
	11.3667	-0.01404
	11.375	-0.01404
	11.3833	-0.01404
	11.3917	-0.01404
	11.4	-0.01404
	11.4083	-0.01404
	11.4167	-0.01404
	11.425	-0.01404
	11.4333	-0.01404
	11.4417	-0.01404
	11.45	-0.01404
	11.4583	-0.01404
	11.4667	-0.01404
	11.475	-0.01404
	11.4833	-0.01404
	11.4917	-0.01404
	11.5	-0.01404
	11.5083	-0.01404
	11.5167	-0.01404
	11.525	-0.01404
	11.5333	-0.01404
	11.5417	-0.01404
	11.55	-0.01404
	11.5583	-0.01404
	11.5667	-0.01404
	11.575	-0.01404
	11.5833	-0.01404
	11.5917	-0.01404
	11.6	-0.01404
	11.6083	-0.01404
	11.6167	-0.01404
	11.625	-0.01404
	11.6333	-0.01404
	11.6417	-0.01404
	11.65	-0.01404
	11.6583	-0.01404
	11.6667	-0.01404
	11.675	-0.01404
	11.6833	-0.01404
	11.6917	-0.01404
	11.7	-0.01404
	11.7083	-0.01404
	11.7167	-0.01404
	11.725	-0.01404
	11.7333	-0.01404
	11.7417	-0.01404
	11.75	-0.01404
	11.7583	-0.01404
	11.7667	-0.01404
	11.775	-0.01404
	11.7833	-0.01404
	11.7917	-0.01404
	11.8	-0.01404
	11.8083	-0.01404
	11.8167	-0.01404
	11.825	-0.01404
	11.8333	-0.01404
	11.8417	-0.01404
	11.85	-0.01404
	11.8583	-0.01404
	11.8667	-0.01404
	11.875	-0.01404
	11.8833	-0.01404
	11.8917	-0.01404
	11.9	-0.01404
	11.9083	-0.01404
	11.9167	-0.01404
	11.925	-0.01404
	11.9333	-0.01404
	11.9417	-0.01404
	11.95	-0.01404
	11.9583	-0.01404
	11.9667	-0.01404
	11.975	-0.01404
	11.9833	-0.01404
	11.9917	-0.01404
	12	-0.01404
	12.0083	-0.01404
	12.0167	-0.01404
	12.025	-0.01404
	12.0333	-0.01404
	12.0417	-0.01404
	12.05	-0.01404
	12.0583	-0.01404
	12.0667	-0.01404
	12.075	-0.01404
	12.0833	-0.01404
	12.0917	-0.01404
	12.1	-0.01404
	12.1083	-0.01404
	12.1167	-0.01404
	12.125	-0.01404
	12.1333	-0.01872
	12.1417	-0.01872
	12.15	-0.01872
	12.1583	-0.01404
	12.1667	-0.01404
	12.175	-0.01404
	12.1833	-0.01404
	12.1917	-0.01872
	12.2	-0.01404
	12.2083	-0.01404
	12.2167	-0.01404
	12.225	-0.01872
	12.2333	-0.01872
	12.2417	-0.01872
	12.25	-0.01872
	12.2583	-0.01404
	12.2667	-0.01404
	12.275	-0.01404
	12.2833	-0.01404
	12.2917	-0.01404
	12.3	-0.01404
	12.3083	-0.01404
	12.3167	-0.01404
	12.325	-0.01404
	12.3333	-0.01404
	12.3417	-0.01404
	12.35	-0.01404
	12.3583	-0.01404
	12.3667	-0.01404
	12.375	-0.01404
	12.3833	-0.01404
	12.3917	-0.01404
	12.4	-0.01404
	12.4083	-0.01404
	12.4167	-0.01404
	12.425	-0.01404
	12.4333	-0.01404
	12.4417	-0.01404
	12.45	-0.01404
	12.4583	-0.01404
	12.4667	-0.01404
	12.475	-0.01404
	12.4833	-0.01404
	12.4917	-0.01404
	12.5	-0.01404
	12.5083	-0.01404
	12.5167	-0.01404
	12.525	-0.01404
	12.5333	-0.01404
	12.5417	-0.01404
	12.55	-0.01404
	12.5583	-0.01404
	12.5667	-0.01404
	12.575	-0.01404
	12.5833	-0.01404
	12.5917	-0.01404
	12.6	-0.01404
	12.6083	-0.01404
	12.6167	-0.01404
	12.625	-0.01404
	12.6333	-0.01404
	12.6417	-0.01404
	12.65	-0.01404
	12.6583	-0.01404
	12.6667	-0.01404
	12.675	-0.01404
	12.6833	-0.01404
	12.6917	-0.01404
	12.7	-0.00936
	12.7083	-0.01404
	12.7167	-0.01404
	12.725	-0.01404
	12.7333	-0.01404
	12.7417	-0.01404
	12.75	-0.01404
	12.7583	-0.01404
	12.7667	-0.01404
	12.775	-0.01404
	12.7833	-0.01404
	12.7917	-0.01404
	12.8	-0.00936
	12.8083	-0.01404
	12.8167	-0.01404
	12.825	-0.01404
	12.8333	-0.01404
	12.8417	-0.01404
	12.85	-0.01404
	12.8583	-0.01404
	12.8667	-0.01404
	12.875	-0.01404
	12.8833	-0.01404
	12.8917	-0.01404
	12.9	-0.01404
	12.9083	-0.01404
	12.9167	-0.01404
	12.925	-0.01404
	12.9333	-0.01404
	12.9417	-0.01404
	12.95	-0.01404
	12.9583	-0.01404
	12.9667	-0.01404
	12.975	-0.01404
	12.9833	-0.01404
	12.9917	-0.01404
	13	-0.01404
	13.0083	-0.01404
	13.0167	-0.01404
	13.025	-0.01404
	13.0333	-0.01404
	13.0417	-0.01404
	13.05	-0.01404
	13.0583	-0.01404
	13.0667	-0.01404
	13.075	-0.01404
	13.0833	-0.01404
	13.0917	-0.01404
	13.1	-0.01404
	13.1083	-0.01404
	13.1167	-0.01404
	13.125	-0.01404
	13.1333	-0.01404
	13.1417	-0.01404
	13.15	-0.01404
	13.1583	-0.01404
	13.1667	-0.01404
	13.175	-0.01404
	13.1833	-0.01404
	13.1917	-0.01404
	13.2	-0.01404
	13.2083	-0.01404
	13.2167	-0.01404
	13.225	-0.01404
	13.2333	-0.01404
	13.2417	-0.01404
	13.25	-0.01404
	13.2583	-0.01404
	13.2667	-0.01404
	13.275	-0.01404
	13.2833	-0.01404
	13.2917	-0.01404
	13.3	-0.01404
	13.3083	-0.01404
	13.3167	-0.01404
	13.325	-0.01404
	13.3333	-0.01404
	13.3417	-0.01404
	13.35	-0.01404
	13.3583	-0.01404
	13.3667	-0.01404
	13.375	-0.01404
	13.3833	-0.01404
	13.3917	-0.01404
	13.4	-0.01404
	13.4083	-0.01404
	13.4167	-0.01404
	13.425	-0.01404
	13.4333	-0.01404
	13.4417	-0.01404
	13.45	-0.01404
	13.4583	-0.01404
	13.4667	-0.01404
	13.475	-0.01404
	13.4833	-0.01404
	13.4917	-0.01404
	13.5	-0.01404
	13.5083	-0.01404
	13.5167	-0.01404
	13.525	-0.01404
	13.5333	-0.01404
	13.5417	-0.01404
	13.55	-0.01404
	13.5583	-0.01404
	13.5667	-0.01404
	13.575	-0.01404
	13.5833	-0.01872
	13.5917	-0.01872
	13.6	-0.01872
	13.6083	-0.01872
	13.6167	-0.01872
	13.625	-0.01872
	13.6333	-0.01872
	13.6417	-0.01872
	13.65	-0.01872
	13.6583	-0.01872
	13.6667	-0.01872
	13.675	-0.01872
	13.6833	-0.01872
	13.6917	-0.01872
	13.7	-0.01872
	13.7083	-0.01872
	13.7167	-0.01872
	13.725	-0.01872
	13.7333	-0.01872
	13.7417	-0.01872
	13.75	-0.01872
	13.7583	-0.01872
	13.7667	-0.01872
	13.775	-0.01872
	13.7833	-0.01872
	13.7917	-0.01872
	13.8	-0.01872
	13.8083	-0.01872
	13.8167	-0.01872
	13.825	-0.01872
	13.8333	-0.01872
	13.8417	-0.01872
	13.85	-0.01872
	13.8583	-0.01872
	13.8667	-0.01872
	13.875	-0.01872
	13.8833	-0.01872
	13.8917	-0.01872
	13.9	-0.01872
	13.9083	-0.01872
	13.9167	-0.01872
	13.925	-0.01872
	13.9333	-0.01872
	13.9417	-0.01872
	13.95	-0.01872
	13.9583	-0.01872
	13.9667	-0.01872
	13.975	-0.01872
	13.9833	-0.01872
	13.9917	-0.01872
	14	-0.01872
	14.0083	-0.01872
	14.0167	-0.01872
	14.025	-0.01872
	14.0333	-0.01872
	14.0417	-0.01872
	14.05	-0.01872
	14.0583	-0.01872
	14.0667	-0.01872
	14.075	-0.01872
	14.0833	-0.01872
	14.0917	-0.01872
	14.1	-0.01872
	14.1083	-0.01872
	14.1167	-0.01872
	14.125	-0.01872
	14.1333	-0.01872
	14.1417	-0.01872
	14.15	-0.01872
	14.1583	-0.01872
	14.1667	-0.01872
	14.175	-0.01872
	14.1833	-0.01872
	14.1917	-0.01872
	14.2	-0.01872
	14.2083	-0.01872
	14.2167	-0.01872
	14.225	-0.01872
	14.2333	-0.01872
	14.2417	-0.01872
	14.25	-0.01872
	14.2583	-0.01404
	14.2667	-0.01872
	14.275	-0.01872
	14.2833	-0.01872
	14.2917	-0.01404
	14.3	-0.01404
	14.3083	-0.01872
	14.3167	-0.01872
	14.325	-0.01872
	14.3333	-0.01404
	14.3417	-0.01404
	14.35	-0.01404
	14.3583	-0.01404
	14.3667	-0.01404
	14.375	-0.01404
	14.3833	-0.01404
	14.3917	-0.01404
	14.4	-0.01404
	14.4083	-0.01404
	14.4167	-0.01404
	14.425	-0.01404
	14.4333	-0.01404
	14.4417	-0.01404
	14.45	-0.01404
	14.4583	-0.01404
	14.4667	-0.01404
	14.475	-0.01404
	14.4833	-0.01404
	14.4917	-0.01404
	14.5	-0.01404
	14.5083	-0.01404
	14.5167	-0.01404
	14.525	-0.01404
	14.5333	-0.01404
	14.5417	-0.01404
	14.55	-0.01404
	14.5583	-0.01404
	14.5667	-0.01404
	14.575	-0.01404
	14.5833	-0.01404
	14.5917	-0.01404
	14.6	-0.01404
	14.6083	-0.01404
	14.6167	-0.01404
	14.625	-0.01404
	14.6333	-0.01404
	14.6417	-0.01404
	14.65	-0.01404
	14.6583	-0.01404
	14.6667	-0.01404
	14.675	-0.01404
	14.6833	-0.01404
	14.6917	-0.01404
	14.7	-0.01404
	14.7083	-0.01404
	14.7167	-0.01404
	14.725	-0.01404
	14.7333	-0.01404
	14.7417	-0.01404
	14.75	-0.01404
	14.7583	-0.01404
	14.7667	-0.01404
	14.775	-0.01404
	14.7833	-0.01404
	14.7917	-0.01404
	14.8	-0.01404
	14.8083	-0.01404
	14.8167	-0.01404
	14.825	-0.01404
	14.8333	-0.01404
	14.8417	-0.01404
	14.85	-0.01404
	14.8583	-0.01404
	14.8667	-0.01404
	14.875	-0.01404
	14.8833	-0.01404
	14.8917	-0.01404
	14.9	-0.01404
	14.9083	-0.01404
	14.9167	-0.01404
	14.925	-0.01404
	14.9333	-0.01404
	14.9417	-0.01404
	14.95	-0.01404
	14.9583	-0.01404
	14.9667	-0.01404
	14.975	-0.01404
	14.9833	-0.01404
	14.9917	-0.01404
	15	-0.01404
	15.0083	-0.01404
	15.0167	-0.01404
	15.025	-0.01404
	15.0333	-0.01404
	15.0417	-0.01404
	15.05	-0.01404
	15.0583	-0.01404
	15.0667	-0.01404
	15.075	-0.01404
	15.0833	-0.01404
	15.0917	-0.01404
	15.1	-0.01404
	15.1083	-0.01404
	15.1167	-0.01404
	15.125	-0.01404
	15.1333	-0.01404
	15.1417	-0.01404
	15.15	-0.01404
	15.1583	-0.01404
	15.1667	-0.01872
	15.175	-0.01872
	15.1833	-0.01404
	15.1917	-0.01404
	15.2	-0.01404
	15.2083	-0.01404
	15.2167	-0.01404
	15.225	-0.01404
	15.2333	-0.01404
	15.2417	-0.01404
	15.25	-0.01404
	15.2583	-0.01404
	15.2667	-0.01404
	15.275	-0.01404
	15.2833	-0.01404
	15.2917	-0.01404
	15.3	-0.01404
	15.3083	-0.01872
	15.3167	-0.01872
	15.325	-0.01872
	15.3333	-0.01872
	15.3417	-0.01872
	15.35	-0.01872
	15.3583	-0.01872
	15.3667	-0.01872
	15.375	-0.01872
	15.3833	-0.01872
	15.3917	-0.01872
	15.4	-0.01872
	15.4083	-0.01872
	15.4167	-0.01872
	15.425	-0.01872
	15.4333	-0.01872
	15.4417	-0.01872
	15.45	-0.01872
	15.4583	-0.01872
	15.4667	-0.01872
	15.475	-0.01872
	15.4833	-0.01872
	15.4917	-0.01872
	15.5	-0.01872
	15.5083	-0.01872
	15.5167	-0.01872
	15.525	-0.01872
	15.5333	-0.01872
	15.5417	-0.01872
	15.55	-0.01872
	15.5583	-0.01872
	15.5667	-0.01872
	15.575	-0.01872
	15.5833	-0.01872
	15.5917	-0.01872
	15.6	-0.01872
	15.6083	-0.01872
	15.6167	-0.01872
	15.625	-0.01872
	15.6333	-0.01872
	15.6417	-0.01872
	15.65	-0.01872
	15.6583	-0.01872
	15.6667	-0.01872
	15.675	-0.01872
	15.6833	-0.01872
	15.6917	-0.01872
	15.7	-0.01872
	15.7083	-0.01872
	15.7167	-0.01872
	15.725	-0.01872
	15.7333	-0.01872
	15.7417	-0.01872
	15.75	-0.01872
	15.7583	-0.01872
	15.7667	-0.01872
	15.775	-0.01872
	15.7833	-0.01872
	15.7917	-0.01872
	15.8	-0.01872
	15.8083	-0.01872
	15.8167	-0.01872
	15.825	-0.01872
	15.8333	-0.01872
	15.8417	-0.01872
	15.85	-0.01872
	15.8583	-0.01872
	15.8667	-0.01872
	15.875	-0.01872
	15.8833	-0.01872
	15.8917	-0.01872
	15.9	-0.01872
	15.9083	-0.01872
	15.9167	-0.01872
	15.925	-0.01872
	15.9333	-0.01872
	15.9417	-0.01872
	15.95	-0.01872
	15.9583	-0.01872
	15.9667	-0.01872
	15.975	-0.01872
	15.9833	-0.01872
	15.9917	-0.01872
	16	-0.01872
	16.0083	-0.01872
	16.0167	-0.01872
	16.025	-0.01872
	16.0333	-0.01872
	16.0417	-0.01872
	16.05	-0.01872
	16.0583	-0.01872
	16.0667	-0.01872
	16.075	-0.01872
	16.0833	-0.01872
	16.0917	-0.01872
	16.1	-0.01872
	16.1083	-0.01872
	16.1167	-0.01872
	16.125	-0.01872
	16.1333	-0.01872
	16.1417	-0.01872
	16.15	-0.01872
	16.1583	-0.01872
	16.1667	-0.01872
	16.175	-0.01872
	16.1833	-0.01872
	16.1917	-0.01872
	16.2	-0.01872
	16.2083	-0.01872
	16.2167	-0.01872
	16.225	-0.01872
	16.2333	-0.01872
	16.2417	-0.01872
	16.25	-0.01872
	16.2583	-0.01872
	16.2667	-0.01872
	16.275	-0.01872
	16.2833	-0.01872
	16.2917	-0.01872
	16.3	-0.01872
	16.3083	-0.01872
	16.3167	-0.01872
	16.325	-0.01872
	16.3333	-0.01872
	16.3417	-0.01872
	16.35	-0.01872
	16.3583	-0.01872
	16.3667	-0.01872
	16.375	-0.01872
	16.3833	-0.01872
	16.3917	-0.01872
	16.4	-0.01872
	16.4083	-0.01872
	16.4167	-0.01872
	16.425	-0.01872
	16.4333	-0.01872
	16.4417	-0.01872
	16.45	-0.01872
	16.4583	-0.01872
	16.4667	-0.01872
	16.475	-0.01872
	16.4833	-0.01872
	16.4917	-0.01872
	16.5	-0.01872
	16.5083	-0.01872
	16.5167	-0.01872
	16.525	-0.01872
	16.5333	-0.01872
	16.5417	-0.01872
	16.55	-0.01872
	16.5583	-0.01872
	16.5667	-0.01872
	16.575	-0.01872
	16.5833	-0.01872
	16.5917	-0.01404
	16.6	-0.01872
	16.6083	-0.01404
	16.6167	-0.01872
	16.625	-0.01872
	16.6333	-0.01404
	16.6417	-0.01404
	16.65	-0.01404
[truncated: 2,803 more rows]

## Sheet: Sheet7
Figure S6b	wavenumber	T
	cm-1	%
	518.766	97.6357
	520.695	97.5935
	522.623	97.5969
	524.552	97.6195
	526.48	97.5941
	528.409	97.5593
	530.337	97.588
	532.266	97.627
	534.194	97.6055
	536.123	97.5649
	538.051	97.535
	539.98	97.4762
	541.908	97.4133
	543.837	97.4001
	545.765	97.3646
	547.694	97.2938
	549.622	97.2734
	551.551	97.2814
	553.479	97.2792
	555.408	97.3226
	557.336	97.4015
	559.265	97.4109
	561.193	97.3865
	563.122	97.3814
	565.05	97.365
	566.979	97.3352
	568.907	97.3675
	570.836	97.4178
	572.764	97.4131
	574.693	97.3926
	576.621	97.4051
	578.55	97.3884
	580.478	97.3544
	582.407	97.3619
	584.335	97.3812
	586.264	97.3786
	588.192	97.4038
	590.12	97.4395
	592.049	97.4319
	593.977	97.4166
	595.906	97.4383
	597.835	97.4575
	599.763	97.4727
	601.692	97.5306
	603.62	97.602
	605.548	97.6148
	607.477	97.5916
	609.405	97.5865
	611.334	97.5996
	613.263	97.608
	615.191	97.6402
	617.12	97.6405
	619.048	97.6045
	620.977	97.6185
	622.905	97.6851
	624.834	97.7107
	626.762	97.7147
	628.691	97.7125
	630.619	97.6841
	632.548	97.6517
	634.476	97.6662
	636.404	97.6908
	638.333	97.706
	640.261	97.7486
	642.19	97.7988
	644.119	97.8026
	646.047	97.7912
	647.976	97.7986
	649.904	97.808
	651.832	97.8136
	653.761	97.8273
	655.689	97.8313
	657.618	97.8014
	659.547	97.7674
	661.475	97.7676
	663.404	97.7675
	665.332	97.6873
	667.26	97.6248
	669.189	97.5776
	671.117	97.5222
	673.046	97.5125
	674.975	97.5032
	676.903	97.3829
	678.832	97.2325
	680.76	97.0894
	682.688	96.919
	684.617	96.711
	686.545	96.5113
	688.474	96.3609
	690.403	96.2579
	692.331	96.2615
	694.26	96.3739
	696.188	96.5174
	698.116	96.6791
	700.045	96.8706
	701.973	97.0246
	703.902	97.1209
	705.83	97.1985
	707.759	97.2373
	709.687	97.2071
	711.616	97.1894
	713.544	97.2589
	715.473	97.409
	717.402	97.643
	719.33	97.9707
	721.259	98.2896
	723.187	98.5439
	725.115	98.7623
	727.044	98.8949
	728.972	98.8509
	730.901	98.658
	732.83	98.3963
	734.758	98.1132
	736.687	97.8848
	738.615	97.8
	740.543	97.7842
	742.472	97.7331
	744.4	97.6753
	746.329	97.5754
	748.257	97.2839
	750.186	96.7817
	752.114	96.1627
	754.043	95.5944
	755.971	95.3211
	757.9	95.5109
	759.828	96.0443
	761.757	96.6504
	763.685	97.1648
	765.614	97.5506
	767.542	97.7879
	769.471	97.9618
	771.399	98.1732
	773.328	98.3886
	775.256	98.5723
	777.185	98.7674
	779.113	98.9439
	781.042	99.0737
	782.97	99.1794
	784.899	99.296
	786.827	99.3761
	788.756	99.3918
	790.684	99.4022
	792.613	99.4275
	794.541	99.4189
	796.47	99.4353
	798.398	99.4784
	800.327	99.4707
	802.255	99.4472
	804.184	99.4779
	806.112	99.5178
	808.041	99.5543
	809.969	99.6176
	811.898	99.6849
	813.826	99.7032
	815.755	99.7156
	817.683	99.7549
	819.612	99.7877
	821.54	99.8048
	823.469	99.8497
	825.397	99.8859
	827.326	99.8917
	829.254	99.9042
	831.183	99.9333
	833.111	99.9423
	835.04	99.9475
	836.968	99.9561
	838.897	99.9402
	840.825	99.8768
	842.754	99.8057
	844.682	99.7452
	846.611	99.6976
	848.539	99.6756
	850.468	99.6843
	852.396	99.6436
	854.325	99.5038
	856.253	99.2871
	858.182	99.0089
	860.11	98.6716
	862.039	98.3221
	863.967	97.9418
	865.896	97.4656
	867.824	96.9168
	869.753	96.4641
	871.681	96.2859
	873.61	96.4809
	875.538	97.0121
	877.467	97.7095
	879.395	98.3506
	881.324	98.8501
	883.252	99.2079
	885.181	99.4136
	887.109	99.4808
	889.038	99.4939
	890.966	99.498
	892.895	99.4908
	894.823	99.4794
	896.752	99.4748
	898.68	99.4513
	900.609	99.4252
	902.537	99.4198
	904.466	99.4215
	906.394	99.4158
	908.323	99.4291
	910.251	99.4374
	912.18	99.4001
	914.108	99.3039
	916.037	99.1846
	917.965	99.0831
	919.894	99.0381
	921.822	99.0541
	923.751	99.1244
	925.679	99.2221
	927.608	99.3327
	929.536	99.4373
	931.465	99.5248
	933.393	99.5748
	935.322	99.6107
	937.25	99.6578
	939.179	99.7138
	941.107	99.7604
	943.036	99.7943
	944.964	99.7873
	946.893	99.7434
	948.821	99.6751
	950.75	99.6008
	952.678	99.5304
	954.607	99.4765
	956.535	99.4656
	958.464	99.5353
	960.392	99.659
	962.321	99.7994
	964.249	99.9102
	966.178	99.9589
	968.106	99.9534
	970.035	99.935
	971.963	99.9161
	973.892	99.8914
	975.82	99.8585
	977.749	99.8221
	979.677	99.7677
	981.606	99.7041
	983.534	99.6505
	985.463	99.6038
	987.391	99.5546
	989.32	99.5069
	991.248	99.4486
	993.177	99.3743
	995.105	99.2832
	997.034	99.1825
	998.962	99.0783
	1000.89	98.9724
	1002.82	98.8486
	1004.75	98.6997
	1006.68	98.5128
	1008.61	98.2944
	1010.53	98.0636
	1012.46	97.8194
	1014.39	97.5242
	1016.32	97.1753
	1018.25	96.7795
	1020.18	96.3389
	1022.1	95.8834
	1024.03	95.458
	1025.96	95.0501
	1027.89	94.6235
	1029.82	94.1326
	1031.75	93.4983
	1033.67	92.6326
	1035.6	91.5021
	1037.53	90.1279
	1039.46	88.5689
	1041.39	87.0263
	1043.32	85.8695
	1045.25	85.4093
	1047.17	85.6762
	1049.1	86.4793
	1051.03	87.5258
	1052.96	88.5788
	1054.89	89.5796
	1056.82	90.5365
	1058.75	91.334
	1060.67	91.8211
	1062.6	91.9204
	1064.53	91.6141
	1066.46	90.8898
	1068.39	89.7798
	1070.32	88.3392
	1072.24	86.5809
	1074.17	84.4783
	1076.1	82.051
	1078.03	79.2721
	1079.96	76.1936
	1081.89	72.966
	1083.82	69.8516
	1085.74	67.0958
	1087.67	64.9392
	1089.6	63.4399
	1091.53	62.5797
	1093.46	62.2296
	1095.39	62.3229
	1097.32	62.7541
	1099.24	63.4785
	1101.17	64.4056
	1103.1	65.5481
	1105.03	66.9463
	1106.96	68.7343
	1108.89	70.9392
	1110.82	73.4333
	1112.74	75.8235
	1114.67	77.7214
	1116.6	78.8535
	1118.53	79.1512
	1120.46	78.6479
	1122.39	77.4339
	1124.32	75.5567
	1126.24	73.214
	1128.17	70.7183
	1130.1	68.4956
	1132.03	67.0089
	1133.96	66.697
	1135.89	67.7127
	1137.81	69.9445
	1139.74	73.0379
	1141.67	76.5988
	1143.6	80.2446
	1145.53	83.6804
	1147.46	86.6327
	1149.38	88.9255
	1151.31	90.5322
	1153.24	91.6176
	1155.17	92.3537
	1157.1	92.822
	1159.03	93.0482
	1160.96	93.0616
	1162.88	92.8641
	1164.81	92.4255
	1166.74	91.6931
	1168.67	90.5915
	1170.6	88.9641
	1172.53	86.6062
	1174.46	83.2693
	1176.38	78.8595
	1178.31	73.7073
	1180.24	68.6507
	1182.17	64.4999
	1184.1	61.7767
	1186.03	60.5279
	1187.95	60.4928
	1189.88	61.2706
	1191.81	62.5861
	1193.74	64.1686
	1195.67	65.8284
	1197.6	67.3833
	1199.53	68.7726
	1201.45	69.884
	1203.38	70.563
	1205.31	70.5796
	1207.24	69.8668
	1209.17	68.658
	1211.1	67.6009
	1213.03	67.311
	1214.95	68.0806
	1216.88	69.7278
	1218.81	71.8426
	1220.74	74.0569
	1222.67	76.2706
	1224.6	78.4625
	1226.53	80.6044
	1228.45	82.5447
	1230.38	84.1645
	1232.31	85.4633
	1234.24	86.5191
	1236.17	87.3642
	1238.1	88.0541
	1240.03	88.632
	1241.95	89.1192
	1243.88	89.5205
	1245.81	89.8622
	1247.74	90.1397
	1249.67	90.3448
	1251.6	90.4834
	1253.52	90.5648
	1255.45	90.5622
	1257.38	90.4867
	1259.31	90.3838
	1261.24	90.2925
	1263.17	90.2319
	1265.1	90.2424
	1267.02	90.315
	1268.95	90.4383
	1270.88	90.6389
	1272.81	90.9432
	1274.74	91.3336
	1276.67	91.7992
	1278.59	92.3302
	1280.52	92.899
	1282.45	93.4548
	1284.38	93.9428
	1286.31	94.2688
	1288.24	94.3329
	1290.17	94.1872
	1292.09	94.0102
	1294.02	93.9354
	1295.95	93.9896
	1297.88	94.0994
	1299.81	94.1448
	1301.74	94.0977
	1303.66	94.0519
	1305.59	94.1226
	1307.52	94.3258
	1309.45	94.5964
	1311.38	94.8783
	1313.31	95.1195
	1315.24	95.2866
	1317.16	95.4214
	1319.09	95.5581
	1321.02	95.6761
	1322.95	95.7717
	1324.88	95.8543
	1326.81	95.8991
	1328.73	95.8989
	1330.66	95.8711
	1332.59	95.8118
	1334.52	95.6925
	1336.45	95.5075
	1338.38	95.308
	1340.31	95.0921
	1342.23	94.8273
	1344.16	94.4793
	1346.09	93.9876
	1348.02	93.3123
	1349.95	92.4727
	1351.88	91.4184
	1353.81	90.1706
	1355.73	88.8838
	1357.66	87.7871
	1359.59	87.1518
	1361.52	87.1131
	1363.45	87.4605
	1365.38	87.8769
	1367.31	88.2197
	1369.23	88.5888
	1371.16	89.2315
	1373.09	90.1463
	1375.02	90.8614
	1376.95	90.8152
	1378.88	89.9485
	1380.81	88.7024
	1382.73	87.5922
	1384.66	87.1634
	1386.59	87.5927
	1388.52	88.6851
	1390.45	90.1409
	1392.38	91.6845
	1394.3	92.9445
	1396.23	93.9613
	1398.16	94.8143
	1400.09	95.5011
	1402.02	95.9991
	1403.95	96.3829
	1405.88	96.653
	1407.8	96.8735
	1409.73	97.0746
	1411.66	97.2379
	1413.59	97.3374
	1415.52	97.3898
	1417.45	97.4439
	1419.38	97.5095
	1421.3	97.5966
	1423.23	97.7142
	1425.16	97.7825
	1427.09	97.7703
	1429.02	97.7186
	1430.95	97.6277
	1432.87	97.3664
	1434.8	96.915
	1436.73	96.2344
	1438.66	95.2515
	1440.59	93.9976
	1442.52	92.6358
	1444.44	91.1474
	1446.37	89.7478
	1448.3	88.5301
	1450.23	87.4762
	1452.16	86.4625
	1454.09	85.5949
	1456.02	85.1294
	1457.94	85.3913
	1459.87	86.3783
	1461.8	88.0535
	1463.73	89.9667
	1465.66	91.772
	1467.59	93.2826
	1469.52	94.4788
	1471.44	95.3282
	1473.37	96.0256
	1475.3	96.6052
	1477.23	97.0647
	1479.16	97.351
	1481.09	97.5342
	1483.02	97.606
	1484.94	97.5855
	1486.87	97.5227
	1488.8	97.5057
	1490.73	97.5462
	1492.66	97.6021
	1494.59	97.643
	1496.52	97.6674
	1498.44	97.7198
	1500.37	97.8902
	1502.3	97.9682
	1504.23	97.842
	1506.16	97.6958
	1508.09	97.6505
	1510.01	97.7552
	1511.94	97.9641
	1513.87	98.054
	1515.8	98.0304
	1517.73	97.9432
	1519.66	97.902
	1521.59	97.9291
	1523.51	97.9719
	1525.44	98.0509
	1527.37	98.2014
	1529.3	98.229
	1531.23	98.2302
	1533.16	98.2702
	1535.09	98.2564
	1537.01	98.1266
	1538.94	98.0165
	1540.87	97.9114
	1542.8	97.95
	1544.73	98.1771
	1546.66	98.4042
	1548.58	98.5164
	1550.51	98.5645
	1552.44	98.5812
	1554.37	98.4973
	1556.3	98.3291
	1558.23	98.2503
	1560.15	98.3128
	1562.08	98.4725
	1564.01	98.7142
	1565.94	98.7756
	1567.87	98.7086
	1569.8	98.7144
	1571.73	98.7086
	1573.65	98.656
	1575.58	98.6337
	1577.51	98.5881
	1579.44	98.5641
	1581.37	98.5726
	1583.3	98.5354
	1585.23	98.421
	1587.15	98.2913
	1589.08	98.1491
	1591.01	97.9936
	1592.94	97.8401
	1594.87	97.7267
	1596.8	97.6461
	1598.72	97.5644
	1600.65	97.4643
	1602.58	97.3526
	1604.51	97.2236
	1606.44	97.09
	1608.37	96.9537
	1610.3	96.8299
	1612.22	96.6611
	1614.15	96.4304
	1616.08	96.2251
	1618.01	96.063
	1619.94	95.9069
	1621.87	95.8228
	1623.8	95.739
	1625.72	95.6406
	1627.65	95.6331
	1629.58	95.6929
	1631.51	95.6419
	1633.44	95.526
	1635.37	95.444
	1637.3	95.4451
	1639.22	95.5717
	1641.15	95.7747
	1643.08	95.8268
	1645.01	95.8113
	1646.94	95.8998
	1648.87	95.9534
	1650.8	96.0303
	1652.72	96.1958
	1654.65	96.3761
	1656.58	96.6372
	1658.51	96.9654
	1660.44	97.1838
	1662.37	97.3729
	1664.29	97.5559
	1666.22	97.6693
	1668.15	97.7577
	1670.08	97.8408
	1672.01	97.9173
	1673.94	98.0702
	1675.87	98.2285
	1677.79	98.3428
	1679.72	98.3526
	1681.65	98.2961
	1683.58	98.2419
	1685.51	98.2627
	1687.44	98.368
	1689.37	98.5731
	1691.29	98.6716
	1693.22	98.6071
	1695.15	98.5187
	1697.08	98.3444
	1699.01	98.2189
	1700.94	98.1908
	1702.86	98.1542
	1704.79	98.0818
	1706.72	97.998
	1708.65	97.8034
	1710.58	97.532
	1712.51	97.146
	1714.43	96.6247
	1716.36	96.148
	1718.29	95.7854
	1720.22	95.4922
	1722.15	95.2138
	1724.08	94.8911
	1726.01	94.3856
	1727.93	93.8037
	1729.86	92.9966
	1731.79	91.6177
	1733.72	90.0061
	1735.65	88.0319
	1737.58	85.5715
	1739.51	82.6509
	1741.43	79.0101
	1743.36	74.2732
	1745.29	68.9825
	1747.22	63.8864
	1749.15	59.685
	1751.08	56.358
	1753.01	53.0265
	1754.93	49.2041
	1756.86	45.7347
	1758.79	43.9348
	1760.72	44.471
	1762.65	47.105
	1764.58	50.9708
	1766.51	54.8848
	1768.43	58.6112
	1770.36	62.2069
	1772.29	65.4753
	1774.22	68.2088
	1776.15	70.791
	1778.08	73.3374
	1780	76.1347
	1781.93	79.1332
	1783.86	82.0108
	1785.79	84.4554
	1787.72	86.424
	1789.65	88.0428
	1791.58	89.35
	1793.5	90.4486
	1795.43	91.3852
	1797.36	92.1061
	1799.29	92.6681
	1801.22	93.1576
	1803.15	93.6054
	1805.08	94.0019
	1807	94.334
	1808.93	94.6004
	1810.86	94.8609
	1812.79	95.1117
	1814.72	95.3522
	1816.65	95.5681
	1818.57	95.7565
	1820.5	95.9009
	1822.43	96.0342
	1824.36	96.1569
	1826.29	96.2523
	1828.22	96.3672
	1830.14	96.5341
	1832.07	96.7125
	1834	96.8924
	1835.93	97.0628
	1837.86	97.1948
	1839.79	97.2831
	1841.72	97.3454
	1843.64	97.4038
	1845.57	97.477
	1847.5	97.59
	1849.43	97.7352
	1851.36	97.854
	1853.29	97.9355
	1855.22	97.9945
	1857.14	98.0461
	1859.07	98.1036
	1861	98.1612
	1862.93	98.1979
	1864.86	98.1844
	1866.79	98.1581
	1868.71	98.1727
	1870.64	98.2373
	1872.57	98.3378
	1874.5	98.4313
	1876.43	98.4747
	1878.36	98.4948
	1880.29	98.515
	1882.21	98.5374
	1884.14	98.5637
	1886.07	98.5676
	1888	98.5744
	1889.93	98.591
	1891.86	98.6069
	1893.79	98.6365
	1895.71	98.6797
	1897.64	98.7075
	1899.57	98.7391
	1901.5	98.7693
	1903.43	98.7848
	1905.36	98.7835
	1907.29	98.7789
	1909.21	98.7843
	1911.14	98.8098
	1913.07	98.8401
	1915	98.8512
	1916.93	98.8532
	1918.86	98.8437
	1920.79	98.8462
	1922.71	98.8849
	1924.64	98.9352
	1926.57	98.975
	1928.5	99.0159
	1930.43	99.0327
	1932.36	99.0356
	1934.28	99.0429
	1936.21	99.0535
	1938.14	99.0438
	1940.07	99.0183
	1942	98.9994
	1943.93	98.9958
	1945.86	99.0122
	1947.78	99.0392
	1949.71	99.047
	1951.64	99.0363
	1953.57	99.0174
	1955.5	98.9849
	1957.43	98.9594
	1959.35	98.9503
	1961.28	98.9583
	1963.21	98.9643
	1965.14	98.9667
	1967.07	98.9663
	1969	98.9782
	1970.93	99.0046
	1972.85	99.0371
	1974.78	99.0543
	1976.71	99.0623
	1978.64	99.0714
	1980.57	99.0839
	1982.5	99.0967
	1984.42	99.1094
	1986.35	99.1186
	1988.28	99.1085
	1990.21	99.0934
	1992.14	99.0922
	1994.07	99.1019
	1996	99.12
	1997.92	99.1413
	1999.85	99.1448
	2001.78	99.1407
	2003.71	99.1424
	2005.64	99.1463
	2007.57	99.1529
	2009.49	99.1618
	2011.42	99.1723
	2013.35	99.1775
	2015.28	99.1826
	2017.21	99.194
	2019.14	99.2112
	2021.07	99.2301
	2022.99	99.2485
	2024.92	99.2569
	2026.85	99.2627
	2028.78	99.2713
	2030.71	99.2809
	2032.64	99.2897
	2034.57	99.2972
	2036.49	99.2963
	2038.42	99.2892
	2040.35	99.2819
	2042.28	99.2759
	2044.21	99.2708
	2046.14	99.2675
	2048.07	99.2588
	2049.99	99.2435
	2051.92	99.23
	2053.85	99.2209
	2055.78	99.2113
	2057.71	99.201
	2059.64	99.1908
	2061.57	99.1797
	2063.49	99.1707
	2065.42	99.1651
	2067.35	99.1581
	2069.28	99.1491
	2071.21	99.1415
	2073.14	99.1364
	2075.06	99.1321
	2076.99	99.1299
	2078.92	99.1289
	2080.85	99.1278
	2082.78	99.1277
	2084.71	99.1294
	2086.64	99.1283
	2088.56	99.1311
	2090.49	99.1398
	2092.42	99.1535
	2094.35	99.17
	2096.28	99.1896
	2098.21	99.2092
	2100.14	99.2298
	2102.06	99.2488
	2103.99	99.2652
	2105.92	99.2769
	2107.85	99.2886
	2109.78	99.299
	2111.71	99.3052
	2113.63	99.3082
	2115.56	99.3092
	2117.49	99.3067
	2119.42	99.3071
	2121.35	99.3104
	2123.28	99.3167
	2125.2	99.3278
	2127.13	99.3423
	2129.06	99.3597
	2130.99	99.3788
	2132.92	99.3936
	2134.85	99.4098
	2136.78	99.4292
	2138.7	99.4508
	2140.63	99.4741
	2142.56	99.4959
	2144.49	99.5095
	2146.42	99.5209
	2148.35	99.5322
	2150.28	99.5444
	2152.2	99.5571
	2154.13	99.5694
	2156.06	99.5816
	2157.99	99.5945
	2159.92	99.6045
	2161.85	99.6136
	2163.78	99.6198
	2165.7	99.6228
	2167.63	99.6252
	2169.56	99.6296
	2171.49	99.6338
	2173.42	99.6409
	2175.35	99.6486
	2177.28	99.6575
	2179.2	99.6647
	2181.13	99.6723
	2183.06	99.6807
	2184.99	99.691
	2186.92	99.7002
	2188.85	99.7107
	2190.77	99.7197
	2192.7	99.7277
	2194.63	99.7365
	2196.56	99.7464
	2198.49	99.7531
	2200.42	99.7588
	2202.34	99.7647
	2204.27	99.7693
	2206.2	99.7726
	2208.13	99.7794
	2210.06	99.7861
	2211.99	99.7893
	2213.92	99.7899
	2215.84	99.7885
	2217.77	99.7839
	2219.7	99.7801
	2221.63	99.7789
	2223.56	99.7787
	2225.49	99.7794
	2227.42	99.783
	2229.34	99.7868
	2231.27	99.7908
	2233.2	99.7946
	2235.13	99.7947
	2237.06	99.7904
	2238.99	99.7889
	2240.91	99.7905
	2242.84	99.7929
	2244.77	99.7949
	2246.7	99.7947
	2248.63	99.79
	2250.56	99.7865
	2252.49	99.7835
	2254.41	99.7783
	2256.34	99.7746
	2258.27	99.7775
	2260.2	99.7811
	2262.13	99.7825
	2264.06	99.7794
	2265.99	99.7742
	2267.91	99.7708
	2269.84	99.7739
	2271.77	99.7825
	2273.7	99.7905
	2275.63	99.7918
	2277.56	99.7901
	2279.49	99.7894
	2281.41	99.79
	2283.34	99.7904
	2285.27	99.7857
	2287.2	99.7722
	2289.13	99.7557
	2291.06	99.7387
	2292.99	99.721
	2294.91	99.7028
	2296.84	99.6825
	2298.77	99.6607
	2300.7	99.6615
	2302.63	99.6623
	2304.56	99.6632
	2306.48	99.664
	2308.41	99.6648
	2310.34	99.6656
	2312.27	99.6665
	2314.2	99.6673
	2316.13	99.6681
	2318.05	99.6689
	2319.98	99.6698
	2321.91	99.6706
	2323.84	99.6714
	2325.77	99.6722
	2327.7	99.6731
	2329.63	99.6739
	2331.55	99.6747
	2333.48	99.6755
	2335.41	99.6764
	2337.34	99.6772
	2339.27	99.678
	2341.2	99.6788
	2343.13	99.6797
	2345.05	99.6805
	2346.98	99.6813
	2348.91	99.6821
	2350.84	99.683
	2352.77	99.6838
	2354.7	99.6846
	2356.62	99.6855
	2358.55	99.6863
	2360.48	99.6871
	2362.41	99.6879
	2364.34	99.6887
	2366.27	99.6896
	2368.2	99.6904
	2370.12	99.6912
	2372.05	99.692
	2373.98	99.6929
	2375.91	99.6937
	2377.84	99.6945
	2379.77	99.6954
	2381.7	99.6962
	2383.62	99.697
	2385.55	99.6978
	2387.48	99.6987
	2389.41	99.6995
	2391.34	99.7003
	2393.27	99.7005
	2395.2	99.6951
	2397.12	99.6908
	2399.05	99.6874
	2400.98	99.6859
	2402.91	99.6875
	2404.84	99.6928
	2406.77	99.6959
	2408.7	99.698
	2410.62	99.7024
	2412.55	99.7128
	2414.48	99.725
	2416.41	99.7356
	2418.34	99.7397
	2420.27	99.7383
	2422.19	99.7356
	2424.12	99.7388
	2426.05	99.7457
	2427.98	99.7531
	2429.91	99.7618
	2431.84	99.774
	2433.76	99.7866
	2435.69	99.7995
	2437.62	99.8089
	2439.55	99.8142
	2441.48	99.8202
	2443.41	99.8307
	2445.34	99.8456
	2447.26	99.8612
	2449.19	99.8721
	2451.12	99.8811
	2453.05	99.8882
	2454.98	99.8935
	2456.91	99.8999
	2458.84	99.9064
	2460.76	99.908
	2462.69	99.9095
	2464.62	99.9108
	2466.55	99.9113
	2468.48	99.9139
	2470.41	99.9184
	2472.34	99.9197
	2474.26	99.9178
	2476.19	99.9134
	2478.12	99.9093
	2480.05	99.9057
	2481.98	99.9007
	2483.91	99.8945
	2485.83	99.8892
	2487.76	99.8841
	2489.69	99.8823
	2491.62	99.8814
	2493.55	99.8793
	2495.48	99.8784
	2497.41	99.8808
	2499.33	99.8831
	2501.26	99.8866
	2503.19	99.8882
	2505.12	99.8867
	2507.05	99.8848
	2508.98	99.8852
	2510.91	99.8862
	2512.83	99.8895
	2514.76	99.8912
	2516.69	99.893
	2518.62	99.8957
	2520.55	99.898
	2522.48	99.898
	2524.41	99.8985
	2526.33	99.8978
	2528.26	99.897
	2530.19	99.8946
	2532.12	99.8906
	2534.05	99.8863
	2535.98	99.8843
	2537.9	99.8834
	2539.83	99.8833
	2541.76	99.8824
	2543.69	99.8853
	2545.62	99.8895
	2547.55	99.8924
	2549.47	99.8928
	2551.4	99.8922
	2553.33	99.8913
	2555.26	99.8959
	2557.19	99.9002
	2559.12	99.9
	2561.05	99.8978
	2562.97	99.8958
	2564.9	99.8919
	2566.83	99.8898
	2568.76	99.8878
	2570.69	99.8854
	2572.62	99.8853
	2574.55	99.8862
	2576.47	99.8829
	2578.4	99.8768
	2580.33	99.8687
	2582.26	99.8612
	2584.19	99.8585
	2586.12	99.8598
	2588.05	99.8602
	2589.97	99.8607
	2591.9	99.8629
	2593.83	99.8669
	2595.76	99.8729
	2597.69	99.8815
	2599.62	99.8874
	2601.54	99.8923
	2603.47	99.8953
	2605.4	99.8945
	2607.33	99.8907
	2609.26	99.888
	2611.19	99.8857
	2613.11	99.8871
	2615.04	99.8892
	2616.97	99.889
	2618.9	99.8869
	2620.83	99.8828
	2622.76	99.8744
	2624.69	99.8676
	2626.61	99.8626
	2628.54	99.8584
	2630.47	99.8554
	2632.4	99.8532
	2634.33	99.8505
	2636.26	99.8492
	2638.19	99.8454
	2640.11	99.8416
	2642.04	99.8383
	2643.97	99.8369
	2645.9	99.8355
	2647.83	99.835
	2649.76	99.8337
	2651.69	99.8331
	2653.61	99.8331
	2655.54	99.8328
	2657.47	99.8307
	2659.4	99.8284
	2661.33	99.8257
	2663.26	99.827
	2665.18	99.8312
	2667.11	99.8369
	2669.04	99.8434
	2670.97	99.8471
	2672.9	99.846
	2674.83	99.8444
	2676.76	99.8434
	2678.68	99.8457
	2680.61	99.852
	2682.54	99.8605
	2684.47	99.8678
	2686.4	99.8751
	2688.33	99.8808
	2690.26	99.8824
	2692.18	99.8814
	2694.11	99.8797
	2696.04	99.8776
	2697.97	99.88
	2699.9	99.8845
	2701.83	99.888
	2703.76	99.8915
	2705.68	99.8951
	2707.61	99.8963
	2709.54	99.8972
	2711.47	99.8964
	2713.4	99.8968
	2715.33	99.8975
	2717.25	99.8993
	2719.18	99.9005
	2721.11	99.9003
	2723.04	99.8999
	2724.97	99.9027
	2726.9	99.903
	2728.82	99.9004
	2730.75	99.8953
	2732.68	99.8895
	2734.61	99.8854
	2736.54	99.8864
	2738.47	99.8874
	2740.4	99.8872
	2742.32	99.8868
	2744.25	99.8876
	2746.18	99.8869
	2748.11	99.8883
	2750.04	99.8905
	2751.97	99.8923
	2753.9	99.8923
	2755.82	99.8926
	2757.75	99.8905
	2759.68	99.8873
	2761.61	99.8835
	2763.54	99.8808
	2765.47	99.8802
	2767.39	99.8823
	2769.32	99.883
	2771.25	99.8834
	2773.18	99.8814
	2775.11	99.8793
	2777.04	99.8778
	2778.97	99.8754
	2780.89	99.8709
	2782.82	99.8689
	2784.75	99.8668
	2786.68	99.8649
	2788.61	99.8608
	2790.54	99.8542
	2792.47	99.8454
	2794.39	99.8376
	2796.32	99.8284
	2798.25	99.8181
	2800.18	99.8053
	2802.11	99.7918
	2804.04	99.7802
	2805.97	99.7725
	2807.89	99.7654
	2809.82	99.7577
	2811.75	99.7477
	2813.68	99.7348
	2815.61	99.719
	2817.54	99.7029
	2819.47	99.6864
	2821.39	99.6704
	2823.32	99.6538
	2825.25	99.6395
	2827.18	99.626
	2829.11	99.6119
	2831.04	99.5959
	2832.96	99.5802
	2834.89	99.5635
	2836.82	99.5461
	2838.75	99.5214
	2840.68	99.4847
	2842.61	99.4307
	2844.53	99.3578
	2846.46	99.2687
	2848.39	99.1748
	2850.32	99.0929
	2852.25	99.0408
	2854.18	99.0294
	2856.11	99.0533
	2858.03	99.097
	2859.96	99.1461
	2861.89	99.1829
	2863.82	99.1985
	2865.75	99.192
	2867.68	99.1594
	2869.61	99.0964
	2871.53	99.0087
	2873.46	98.9017
	2875.39	98.789
	2877.32	98.6896
	2879.25	98.6227
	2881.18	98.5934
	2883.11	98.6028
	2885.03	98.6404
	2886.96	98.6868
	2888.89	98.7267
	2890.82	98.7523
	2892.75	98.7546
	2894.68	98.7374
	2896.61	98.7092
	2898.53	98.6796
	2900.46	98.6541
	2902.39	98.6321
	2904.32	98.6054
	2906.25	98.5721
	2908.18	98.5253
	2910.1	98.4615
	2912.03	98.3787
	2913.96	98.2783
	2915.89	98.163
	2917.82	98.0488
	2919.75	97.9464
	2921.68	97.8628
	2923.6	97.7999
	2925.53	97.7557
	2927.46	97.7184
	2929.39	97.6756
	2931.32	97.6163
	2933.25	97.5259
	2935.18	97.378
	2937.1	97.1518
	2939.03	96.8428
	2940.96	96.4839
	2942.89	96.1504
	2944.82	95.9265
	2946.75	95.8563
	2948.67	95.9275
	2950.6	96.0885
	2952.53	96.2812
	2954.46	96.4656
	2956.39	96.6293
	2958.32	96.7713
	2960.24	96.8949
	2962.17	97.0123
	2964.1	97.1369
	2966.03	97.2715
	2967.96	97.4099
	2969.89	97.5329
	2971.82	97.6263
	2973.74	97.6818
	2975.67	97.6989
	2977.6	97.6765
	2979.53	97.6156
	2981.46	97.503
	2983.39	97.3175
	2985.32	97.0382
	2987.24	96.654
	2989.17	96.1589
	2991.1	95.5778
	2993.03	94.9915
	2994.96	94.522
	2996.89	94.2753
	2998.82	94.29
	3000.74	94.5101
	3002.67	94.8395
	3004.6	95.2104
	3006.53	95.5952
	3008.46	95.9796
	3010.39	96.3537
	3012.32	96.7033
	3014.24	97.0212
	3016.17	97.306
	3018.1	97.5589
	3020.03	97.7782
	3021.96	97.964
	3023.89	98.1215
	3025.81	98.2551
	3027.74	98.3617
	3029.67	98.4454
	3031.6	98.5119
	3033.53	98.567
	3035.46	98.6107
	3037.39	98.6479
	3039.31	98.6772
	3041.24	98.6974
	3043.17	98.7104
	3045.1	98.7217
	3047.03	98.7267
	3048.96	98.7294
	3050.89	98.7309
	3052.81	98.7289
	3054.74	98.7242
	3056.67	98.7206
	3058.6	98.7171
	3060.53	98.7109
	3062.46	98.7009
	3064.38	98.6907
	3066.31	98.6821
	3068.24	98.6769
	3070.17	98.6747
	3072.1	98.6724
	3074.03	98.6691
	3075.95	98.6662
	3077.88	98.6606
	3079.81	98.6561
	3081.74	98.653
	3083.67	98.6506
	3085.6	98.6484
	3087.53	98.643
	3089.45	98.6322
	3091.38	98.6229
	3093.31	98.6131
	3095.24	98.6026
	3097.17	98.5928
	3099.1	98.5811
	3101.03	98.5664
	3102.95	98.5551
	3104.88	98.5466
	3106.81	98.5392
	3108.74	98.5296
	3110.67	98.5176
	3112.6	98.5016
	3114.53	98.4856
	3116.45	98.4722
	3118.38	98.4595
	3120.31	98.4457
	3122.24	98.4321
	3124.17	98.4166
	3126.1	98.4053
	3128.03	98.3957
	3129.95	98.3822
	3131.88	98.3636
	3133.81	98.3435
	3135.74	98.3239
	3137.67	98.3103
	3139.6	98.2931
	3141.52	98.2701
	3143.45	98.2437
	3145.38	98.2233
	3147.31	98.2088
	3149.24	98.1935
	3151.17	98.1669
	3153.09	98.134
	3155.02	98.0998
	3156.95	98.0723
	3158.88	98.0487
	3160.81	98.0224
	3162.74	97.9881
	3164.67	97.95
	3166.59	97.9123
	3168.52	97.8792
	3170.45	97.8486
	3172.38	97.8191
	3174.31	97.7827
	3176.24	97.7445
	3178.17	97.709
	3180.09	97.6735
	3182.02	97.6323
	3183.95	97.5886
	3185.88	97.5391
	3187.81	97.4908
	3189.74	97.4446
	3191.66	97.3978
	3193.59	97.344
	3195.52	97.2896
	3197.45	97.2384
	3199.38	97.1899
	3201.31	97.1426
	3203.24	97.0964
	3205.16	97.0413
	3207.09	96.9819
	3209.02	96.9214
	3210.95	96.8614
	3212.88	96.8034
	3214.81	96.75
	3216.74	96.6971
	3218.66	96.644
	3220.59	96.5892
	3222.52	96.5343
	3224.45	96.4751
	3226.38	96.414
	3228.31	96.3547
	3230.24	96.298
	3232.16	96.2419
	3234.09	96.1877
	3236.02	96.129
	3237.95	96.0644
	3239.88	95.9981
	3241.81	95.9333
	3243.74	95.8739
	3245.66	95.8207
	3247.59	95.77
	3249.52	95.7207
	3251.45	95.6693
	3253.38	95.6142
	3255.3	95.5626
	3257.23	95.517
	3259.16	95.4738
	3261.09	95.4317
	3263.02	95.3909
	3264.95	95.3509
	3266.88	95.3144
	3268.8	95.285
	3270.73	95.252
	3272.66	95.2086
	3274.59	95.1604
	3276.52	95.1131
	3278.45	95.0692
	3280.38	95.0338
	3282.3	94.9999
	3284.23	94.9596
	3286.16	94.9124
	3288.09	94.8607
	3290.02	94.8055
	3291.95	94.7531
	3293.88	94.6975
	3295.8	94.6403
	3297.73	94.5782
	3299.66	94.5108
	3301.59	94.4422
	3303.52	94.3758
	3305.45	94.3007
	3307.38	94.2195
	3309.3	94.1305
	3311.23	94.0385
	3313.16	93.9439
	3315.09	93.85
	3317.02	93.7536
	3318.95	93.6517
	3320.88	93.5443
	3322.8	93.4353
	3324.73	93.3193
	3326.66	93.1997
	3328.59	93.0776
	3330.52	92.9506
	3332.45	92.8162
	3334.37	92.6804
	3336.3	92.5429
	3338.23	92.4039
	3340.16	92.2633
	3342.09	92.1186
	3344.02	91.9647
	3345.95	91.809
	3347.87	91.651
	3349.8	91.4874
	3351.73	91.3186
	3353.66	91.1446
	3355.59	90.9671
	3357.52	90.7913
	3359.44	90.6115
	3361.37	90.4252
	3363.3	90.2375
	3365.23	90.0541
	3367.16	89.8762
	3369.09	89.701
	3371.01	89.5262
	3372.94	89.351
	3374.87	89.1753
	3376.8	89.0031
	3378.73	88.8347
	3380.66	88.6693
	3382.59	88.513
	3384.51	88.3695
	3386.44	88.2387
	3388.37	88.1147
	3390.3	87.9968
	3392.23	87.8768
	3394.16	87.7552
	3396.09	87.6424
	3398.01	87.5384
	3399.94	87.4369
	3401.87	87.3411
	3403.8	87.2486
	3405.73	87.1585
	3407.66	87.0764
	3409.59	87.0005
	3411.51	86.9273
	3413.44	86.8601
	3415.37	86.7964
	3417.3	86.7272
	3419.23	86.6586
	3421.16	86.6032
	3423.09	86.5645
	3425.01	86.5447
	3426.94	86.5339
	3428.87	86.5209
	3430.8	86.5094
	3432.73	86.506
	3434.66	86.5063
	3436.58	86.5095
	3438.51	86.5107
	3440.44	86.5188
	3442.37	86.5323
	3444.3	86.5529
	3446.23	86.5888
	3448.16	86.6411
	3450.08	86.7023
	3452.01	86.7716
	3453.94	86.8367
	3455.87	86.8958
	3457.8	86.9522
	3459.73	87.0066
	3461.66	87.0636
	3463.58	87.1272
	3465.51	87.2043
	3467.44	87.2889
	3469.37	87.3687
	3471.3	87.4366
	3473.23	87.4994
	3475.15	87.5681
	3477.08	87.6387
	3479.01	87.7045
	3480.94	87.7693
	3482.87	87.8265
	3484.8	87.8821
	3486.72	87.9474
	3488.65	88.0113
	3490.58	88.0699
	3492.51	88.1274
	3494.44	88.1906
	3496.37	88.2634
	3498.3	88.3361
	3500.22	88.3961
	3502.15	88.4632
	3504.08	88.5464
	3506.01	88.6443
	3507.94	88.7594
	3509.87	88.8828
	3511.8	89.0097
	3513.72	89.1552
	3515.65	89.3131
	3517.58	89.462
	3519.51	89.5867
	3521.44	89.705
	3523.37	89.822
	3525.3	89.946
	3527.22	90.0893
	3529.15	90.2559
	3531.08	90.4241
	3533.01	90.5883
	3534.94	90.7455
	3536.87	90.9013
	3538.8	91.0536
	3540.72	91.1876
	3542.65	91.2899
	3544.58	91.3845
	3546.51	91.5072
	3548.44	91.6486
	3550.37	91.8071
	3552.29	91.9748
	3554.22	92.1302
	3556.15	92.2836
	3558.08	92.4377
	3560.01	92.5771
	3561.94	92.6857
	3563.86	92.7511
	3565.79	92.8358
	3567.72	92.9812
	3569.65	93.1843
	3571.58	93.4317
	3573.51	93.6636
	3575.44	93.8339
	3577.36	93.9937
	3579.29	94.1709
	3581.22	94.36
	3583.15	94.4986
	3585.08	94.5886
	3587.01	94.7115
	3588.94	94.8778
	3590.86	95.069
	3592.79	95.2862
	3594.72	95.477
	3596.65	95.6296
	3598.58	95.8122
	3600.51	96.0249
	3602.43	96.2256
	3604.36	96.3711
	3606.29	96.4918
	3608.22	96.5941
	3610.15	96.6777
	3612.08	96.8138
	3614.01	96.9843
	3615.93	97.0989
	3617.86	97.2169
	3619.79	97.3708
	3621.72	97.5383
	3623.65	97.7408
	3625.58	97.8094
	3627.51	97.8023
	3629.43	97.8228
	3631.36	97.9036
	3633.29	98.0723
	3635.22	98.2849
	3637.15	98.3934
	3639.08	98.476
	3641.01	98.5757
	3642.93	98.6367
	3644.86	98.6098
	3646.79	98.4837
	3648.72	98.3963
	3650.65	98.4441
	3652.58	98.5903
	3654.51	98.7751
	3656.43	98.9156
	3658.36	98.9686
	3660.29	99.0231
	3662.22	99.1297
	3664.15	99.2102
	3666.08	99.1711
	3668	99.078
	3669.93	99.056
	3671.86	98.942
	3673.79	98.8549
	3675.72	98.8674
	3677.65	98.8955
	3679.57	98.9964
	3681.5	99.2254
	3683.43	99.357
	3685.36	99.3548
	3687.29	99.2681
	3689.22	99.1925
	3691.15	99.1972
	3693.07	99.2875
	3695	99.4644
	3696.93	99.5626
	3698.86	99.5521
	3700.79	99.5273
	3702.72	99.5463
	3704.65	99.5836
	3706.57	99.5985
	3708.5	99.5271
	3710.43	99.4174
	3712.36	99.3931
	3714.29	99.4653
	3716.22	99.5929
	3718.14	99.6572
	3720.07	99.6222
	3722	99.5558
	3723.93	99.5093
	3725.86	99.5369
	3727.79	99.6033
	3729.72	99.6159
	3731.64	99.5129
	3733.57	99.3571
	3735.5	99.2508
	3737.43	99.3026
	3739.36	99.5002
	3741.29	99.5678
	3743.22	99.5354
	3745.14	99.4911
	3747.07	99.4207
	3749	99.3676
	3750.93	99.4342
	3752.86	99.4634
	3754.79	99.5494
	3756.72	99.6534
	3758.64	99.712
	3760.57	99.7343
	3762.5	99.7521
	3764.43	99.803
	3766.36	99.7969
	3768.29	99.7546
	3770.22	99.7616
	3772.14	99.8153
	3774.07	99.8732
	3776	99.8986
	3777.93	99.866
	3779.86	99.8314
	3781.79	99.8006
	3783.71	99.8059
	3785.64	99.847
	3787.57	99.8614
	3789.5	99.8963
	3791.43	99.9321
	3793.36	99.8779
	3795.28	99.8467
	3797.21	99.7755
	3799.14	99.6473
	3801.07	99.6237
	3803	99.6284
	3804.93	99.6136
	3806.86	99.6988
	3808.78	99.7825
	3810.71	99.8472
	3812.64	99.8623
	3814.57	99.8199
	3816.5	99.7256
	3818.43	99.5772
	3820.36	99.5315
	3822.28	99.587
	3824.21	99.6072
	3826.14	99.7114
	3828.07	99.7865
	3830	99.7635
	3831.93	99.7728
	3833.86	99.7327
	3835.78	99.6167
	3837.71	99.5478
	3839.64	99.5021
	3841.57	99.5203
	3843.5	99.6348
	3845.43	99.7506
	3847.35	99.836
	3849.28	99.7888
	3851.21	99.6154
	3853.14	99.454
	3855.07	99.4211
	3857	99.5238
	3858.93	99.7108
	3860.85	99.7482
	3862.78	99.6904
	3864.71	99.6683
	3866.64	99.604
	3868.57	99.5993
	3870.5	99.5886
	3872.43	99.5691
	3874.35	99.6481
	3876.28	99.7438
	3878.21	99.7117
	3880.14	99.7301
	3882.07	99.6727
	3884	99.6407
	3885.93	99.7263
	3887.85	99.7406
	3889.78	99.7027
	3891.71	99.7297
	3893.64	99.7354
	3895.57	99.7375
	3897.5	99.7566
	3899.42	99.6938
	3901.35	99.5761
	3903.28	99.526
	3905.21	99.584
	3907.14	99.6905
	3909.07	99.8044
	3910.99	99.89
	3912.92	99.8739
	3914.85	99.8117
	3916.78	99.7572
	3918.71	99.7411
	3920.64	99.7331
	3922.57	99.7525
	3924.49	99.78
	3926.42	99.7963
	3928.35	99.7892
	3930.28	99.7845
	3932.21	99.7779
	3934.14	99.7834
	3936.07	99.8311
	3937.99	99.8715
	3939.92	99.8575
	3941.85	99.834
	3943.78	99.8199
	3945.71	99.7962
	3947.64	99.7957
	3949.57	99.8108
	3951.49	99.821
	3953.42	99.8466
	3955.35	99.8696
	3957.28	99.8711
	3959.21	99.8658
	3961.14	99.8716
	3963.06	99.8819
	3964.99	99.8865
	3966.92	99.89
	3968.85	99.8885
	3970.78	99.8759
	3972.71	99.8706
	3974.64	99.8761
	3976.56	99.8852
	3978.49	99.8945
	3980.42	99.9033
	3982.35	99.8985
	3984.28	99.8893
	3986.21	99.881
	3988.14	99.8708
	3990.06	99.8625
	3991.99	99.8627
	3993.92	99.866
	3995.85	99.874
	3997.78	99.8781
	3999.71	99.8808

## Sheet: Sheet8
Figure S7a	Time/s	Interfacial Tension/mN m-1	Interfacial Tension/mN m-1	Interfacial Tension/mN m-1	Interfacial Tension/mN m-1
	note	Water & Toluene	CMC-MV2+& Toluene	CMC-MV2+ & Azo-PLLA	CMC-MV2+ÌCB[8] & PLLA
	1	36.1958	35.5148	24.64	23.5863
	2	36.2245	35.5164	24.9545	23.2694
	3	36.2234	35.4283	24.8181	23.8548
	4	36.3832	36.0067	24.5429	23.9654
	5	36.3437	35.9531	24.8082	24.0548
	6	36.4037	35.1355	24.8234	23.3386
	7	36.3846	36.3548	24.2491	23.5659
	8	36.3315	35.3434	24.6861	23.7156
	9	36.303	36.0915	24.1119	23.5338
	10	36.2049	35.3097	24.7215	23.2821
	11	35.7172	35.5276	24.1637	23.5189
	12	36.1644	35.1386	24.2945	23.737
	13	36.0446	35.8981	24.5454	23.755
	14	36.2745	35.2598	24.713	23.3657
	15	36.2529	35.2435	24.5582	23.459
	16	36.5806	35.655	23.9663	23.2379
	17	36.2626	35.8068	24.2024	23.2212
	18	36.2595	35.117	23.9728	23.4593
	19	36.1927	35.3371	23.9915	23.2123
	20	36.1435	36.0693	24.0005	23.3247
	21	36.1609	35.3428	24.1745	23.4052
	22	36.2781	35.0737	24.4619	23.2024
	23	36.2582	35.6175	24.452	23.4683
	24	36.2987	36.0328	24.1593	23.0023
	25	36.2998	35.3214	23.8895	23.0643
	26	36.4069	35.6669	24.6538	23.0604
	27	36.1624	35.6154	24.3878	23.2153
	28	35.7996	35.9814	24.3865	23.0764
	29	36.1826	35.4029	24.0944	23.1841
	30	36.0248	35.9081	24.6312	23.292
	31	36.2465	35.4805	24.0243	23.0191
	32	35.9543	36.1286	23.9831	23.0087
	33	36.2887	35.1415	24.4889	23.0843
	34	36.362	36.169	24.4063	23.3501
	35	36.2928	34.9519	24.0761	23.2214
	36	36.3236	35.9251	24.4035	22.88
	37	36.5157	34.858	24.5128	23.1746
	38	35.9636	35.568	23.5393	23.0078
	39	36.5778	35.1874	24.5462	23.1689
	40	36.2438	35.6691	24.2294	23.0972
	41	36.4366	35.6969	24.5461	23.0522
	42	36.0538	34.9564	23.6899	22.8086
	43	36.229	35.1583	24.4009	22.804
	44	36.8007	35.7375	24.0302	23.0538
	45	36.3027	34.7757	23.5025	22.8295
	46	36.3146	35.4446	24.3527	22.8778
	47	36.0939	35.4923	23.6854	23.02
	48	36.2927	35.6982	24.4788	23.0138
	49	36.3595	34.927	23.6221	22.8478
	50	35.8424	34.7039	24.4729	22.8442
	51	36.0834	35.4597	23.6058	22.8753
	52	36.2924	35.1951	24.2435	22.915
	53	36.38	34.9322	23.8397	22.7788
	54	36.6422	34.523	24.3173	23.1759
	55	36.165	36.0743	23.9559	22.8168
	56	36.1542	35.07	23.9665	23.1321
	57	36.1536	34.7405	24.3457	22.9572
	58	36.2174	35.4075	23.6264	22.8544
	59	36.3448	34.8427	24.371	22.9299
	60	36.4564	34.9788	23.7219	22.9923
	61	36.0692	34.5857	24.5242	23.0972
	62	36.3182	36.5958	23.8074	22.9927
	63	36.2063	34.9785	24.3934	22.8273
	64	36.2649	34.8235	23.6892	22.8822
	65	36.8991	35.6807	24.3334	22.9034
	66	36.3357	35.4196	24.0273	23.004
	67	35.9347	35.4219	24.4325	22.8033
	68	36.1005	34.6132	24.4007	22.9603
	69	35.9161	36.2341	23.8194	23.0044
	70	36.1737	34.6763	24.4002	22.6917
	71	35.8284	35.4296	23.7024	23.1873
	72	36.4921	35.0602	24.3994	22.8007
	73	36.5544	35.3277	23.589	23.1011
	74	36.214	34.8245	24.3781	23.0301
	75	35.8619	34.2824	23.7767	22.9962
	76	36.2957	35.2674	24.0119	22.8136
	77	35.8147	35.4383	23.6534	22.9242
	78	35.4773	34.9384	24.2314	23.048
	79	36.3442	35.0328	23.8959	22.5986
	80	36.403	34.9072	23.5644	22.5781
	81	35.8147	35.4706	24.3386	23.0148
	82	36.3212	34.4422	23.7856	22.7998
	83	35.9057	35.9679	24.351	23.0589
	84	36.9673	34.0819	23.6818	22.915
	85	36.0914	35.5673	24.5101	22.8974
	86	36.5504	34.9145	23.8344	22.9174
	87	35.9359	34.7095	23.9539	22.5382
	88	36.3069	34.8447	23.9688	22.3635
	89	36.028	34.8243	23.9086	22.7546
	90	36.1203	35.3874	24.2715	22.743
	91	36.0592	34.1806	23.8456	23.0835
	92	35.791	35.5747	24.3632	22.8244
	93	35.8194	34.5935	23.4923	22.9281
	94	35.9111	35.1099	24.576	23.0012
	95	36.6235	34.6971	23.8712	22.8106
	96	36.461	35.0365	24.3401	22.8621
	97	36.4171	35.6601	23.9375	22.8067
	98	36.0529	34.8019	24.4354	22.8565
	99	36.4011	34.6761	24.2426	22.8119
	100	36.1035	35.3809	23.7422	22.5478
	101	35.9932	35.4505	24.3135	22.8275
	102	36.374	34.8111	24.2624	22.4893
	103	36.1566	34.5969	24.288	22.8368
	104	36.2935	36.2912	23.4499	22.6936
	105	36.6512	34.6845	24.4533	22.5267
	106	36.362	35.462	23.4179	22.4741
	107	36.2909	34.6454	24.2469	22.7381
	108	35.7911	35.7387	24.2492	22.9267
	109	35.8885	34.7847	23.8163	22.5414
	110	36.4028	35.0621	23.8183	22.699
	111	36.285	35.1896	23.6239	22.7723
	112	36.0376	34.7227	24.3729	22.8568
	113	36.2151	35.5479	23.6669	22.7456
	114	36.0665	34.6466	23.9392	22.8268
	115	36.2615	35.1158	23.9415	22.7002
	116	36.2843	34.5512	24.027	22.6956
	117	36.1539	35.6217	23.8002	22.7062
	118	36.611	34.2385	23.8397	23.0141
	119	36.7032	34.4035	24.3248	22.7199
	120	36.2531	35.3175	24.33	22.9168
	121	36.0423	34.815	24.2968	22.8565
	122	36.1392	34.6796	24.3543	22.7613
	123	36.1619	34.8543	23.5739	22.6192
	124	36.1193	34.9754	24.3586	22.6967
	125	36.7141	34.3752	24.2267	22.8582
	126	36.417	34.671	24.296	22.5462
	127	36.5441	35.4545	23.6861	22.7967
	128	36.1953	35.046	24.2893	22.4912
	129	36.4106	35.2745	24.3341	22.7683
	130	36.5245	34.3697	23.7599	22.9667
	131	36.3618	34.8752	23.9344	22.8197
	132	36.3098	34.3037	23.8284	22.7238
	133	36.2494	35.4183	23.7697	22.8271
	134	36.1102	34.6349	24.3214	22.8365
	135	36.6065	35.0398	23.6821	22.6726
	136	36.2179	35.1343	24.2877	22.805
	137	36.4424	35.2885	23.838	22.6516
	138	36.1556	35.084	24.3786	22.702
	139	36.3321	34.5197	23.6037	22.669
	140	36.4732	35.6915	24.4271	22.81
	141	36.0842	34.8812	23.6766	22.589
	142	36.2305	35.3286	24.1957	22.7246
	143	36.2453	34.4823	24.3245	22.6266
	144	36.3545	35.5292	24.344	22.6148
	145	36.4103	34.5749	23.7813	22.5987
	146	36.394	35.6911	24.3776	22.8234
	147	36.4826	34.8212	24.36	22.8698
	148	36.1055	35.2001	24.3523	22.784
	149	36.1143	35.1514	23.6773	22.6204
	150	36.0871	35.159	24.4513	22.6525
	151	36.3771	34.6777	23.603	22.5448
	152	36.5053	34.3568	24.3942	22.786
	153	36.236	35.6184	24.2783	22.7572
	154	36.1962	34.9494	24.3433	22.7536
	155	36.3246	34.5751	24.2678	22.7816
	156	36.2078	34.4254	23.6275	22.7893
	157	35.8081	35.4138	24.3743	22.8131
	158	36.3158	34.8037	24.2971	22.7344
	159	36.2589	34.2718	24.268	22.7706
	160	36.3552	35.159	23.8406	22.7805
	161	36.2288	34.5281	23.9143	22.7345
	162	36.4334	34.7939	23.9403	22.7658
	163	36.0013	34.7456	23.7955	22.8297
	164	36.1945	34.2337	23.5046	22.8669
	165	36.3122	34.5556	23.9164	22.7155
	166	36.2661	34.9766	23.799	23.0543
	167	36.4424	34.9217	23.8742	22.5886
	168	35.6262	34.2059	23.4202	22.6635
	169	36.5785	35.0161	24.4313	22.8336
	170	36.4117	34.8285	23.2452	22.7917
	171	36.1613	34.4901	24.3592	22.2877
	172	36.2726	34.5342	24.3805	22.6915
	173	36.2572	35.1583	23.9494	22.8543
	174	36.3225	34.5732	23.6589	22.4059
	175	36.0317	34.8965	24.1081	23.0354
	176	36.3308	35.2889	24.1719	22.6035
	177	36.4167	34.6898	23.6585	22.8226
	178	36.125	35.0933	24.2159	22.7592
	179	36.4163	34.9475	24.407	22.5886
	180	36.0839	35.1519	23.829	22.7379
	181	35.9323	34.1594	24.5129	22.8732
	182	36.5081	35.61	23.5917	22.912
	183	36.1144	34.6033	24.3543	22.3123
	184	36.3882	34.9761	23.7626	22.9482
	185	36.1362	34.3579	24.237	22.7555
	186	36.0502	35.5238	24.2838	22.8316
	187	36.1891	35.0578	23.8102	22.7626
	188	36.1025	34.3338	24.2887	22.306
	189	36.1113	35.1335	23.9214	22.6948
	190	36.2969	34.1836	23.7562	23.1889
	191	36.2289	35.2912	24.2992	22.5397
	192	36.4191	34.2143	23.373	22.3288
	193	36.8325	35.1679	24.4161	22.7188
	194	36.1048	34.2517	23.6724	23.0028
	195	36.0263	35.3156	24.1448	22.8503
	196	35.9169	34.4901	23.62	22.3294
	197	36.0859	34.0154	24.374	22.631
	198	36.2916	34.3672	23.5559	22.7368
	199	36.3534	35.0523	23.5134	22.727
	200	36.1929	34.3466	24.2631	22.4118
	201	36.3528	33.8688	23.8489	22.8645
	202	36.3417	34.9351	23.739	22.7313
	203	36.3456	34.2929	23.6442	22.7383
	204	35.5909	34.889	23.7343	22.6609
	205	36.4296	34.1985	23.8114	22.667
	206	36.2118	34.902	23.9487	22.8583
	207	36.1145	34.3051	23.9851	22.6941
	208	36.0698	35.37	24.1521	22.9199
	209	36.0771	34.6946	24.3287	22.8928
	210	36.3105	34.2707	24.4517	22.6583
	211	36.0276	35.0003	23.8454	22.798
	212	36.1381	34.4673	24.4099	22.5845
	213	36.2178	34.8269	24.0954	22.8363
	214	36.387	34.1819	24.3365	22.7449
	215	36.2142	35.6095	23.6661	22.7789
	216	36.5244	34.4862	24.3822	22.673
	217	36.0761	35.0679	23.6762	22.8881
	218	36.3007	34.6573	24.1311	22.5279
	219	36.2385	35.0254	24.2313	22.8078
	220	36.4263	34.9587	23.7787	22.8478
	221	36.0898	34.7258	23.6217	22.8308
	222	36.4897	34.9722	24.1443	22.9456
	223	36.0172	34.1993	23.9308	22.9001
	224	36.3342	35.3775	24.2621	22.6533
	225	36.209	34.8636	23.4484	22.8514
	226	36.3929	34.9502	24.1116	22.7616
	227	36.3317	34.3246	23.2909	22.5445
	228	35.7857	35.1476	24.1553	22.6895
	229	35.6688	34.4591	24.2111	23.0393
	230	35.7822	34.1905	23.5643	22.6428
	231	35.657	35.0252	23.6589	22.8656
	232	36.1018	34.3819	23.6627	22.8781
	233	36.2903	34.2698	23.6692	23.1214
	234	36.3281	34.9295	23.4185	22.7702
	235	36.1011	34.3559	23.9364	22.8125
	236	36.1775	34.3397	24.0188	22.809
	237	36.5729	35.1789	23.8245	22.6466
	238	36.1962	34.1667	24.3675	22.8251
	239	36.4201	34.1259	23.6411	22.7006
	240	36.1254	34.1004	24.3971	22.8036
	241	35.9655	34.5302	23.8273	22.4737
	242	36.0622	34.554	24.2249	22.7749
	243	35.8761	34.278	24.2929	22.7071
	244	36.0087	35.1089	24.2609	22.7873
	245	36.2914	34.0163	23.9226	22.7698
	246	36.2357	35.0109	23.5616	22.8531
	247	36.4126	34.4356	24.3731	22.9422
	248	36.2651	34.3431	24.2691	22.8626
	249	36.3627	34.6965	23.8163	22.5667
	250	35.8548	34.9398	24.2486	22.6315
	251	36.0393	34.5139	23.9218	22.9326
	252	36.1755	34.1486	24.2872	22.8588
	253	36.2944	35.1987	24.1723	22.8625
	254	36.1532	34.8852	23.9079	22.6283
	255	36.3345	34.6664	24.3342	22.8777
	256	36.4115	34.6073	23.5261	22.9625
	257	35.7657	35.4934	24.2177	23.0688
	258	36.3241	34.6342	23.6919	22.6874
	259	36.3543	34.6146	24.1245	22.3432
	260	35.9875	34.5834	23.5312	22.7701
	261	36.3407	34.4358	24.3584	22.5059
	262	36.5669	34.8054	23.9125	22.5816
	263	36.2894	34.7472	23.7033	22.3398
	264	36.0733	34.4329	24.1084	22.5621
	265	36.0138	34.3237	24.234	22.7684
	266	35.8796	34.9048	23.5565	22.4287
	267	36.3343	34.2697	24.127	22.4426
	268	36.3518	34.6641	24.1096	23.063
	269	36.3613	34.0992	24.3624	22.6381
	270	36.5008	34.9561	23.7551	22.5799
	271	36.4183	34.276	24.4305	22.798
	272	36.0121	34.2948	24.2327	22.8471
	273	36.1568	34.6913	24.3349	22.8549
	274	36.209	33.8106	24.1929	22.7504
	275	36.4567	35.0476	24.2021	22.9577
	276	36.4356	34.4348	24.0776	22.3775
	277	36.3116	34.4712	23.6665	22.7754
	278	36.0918	34.0044	24.0683	23.0344
	279	36.1407	35.1434	24.1978	22.777
	280	36.1209	34.416	24.2118	22.5589
	281	35.9111	34.5035	24.1487	22.894
	282	36.2536	34.4997	23.5729	22.8446
	283	35.8534	34.7482	24.2153	22.6824
	284	36.2989	34.4542	23.6579	22.79
	285	36.6104	34.4194	23.7715	22.8596
	286	36.2898	34.9009	24.1784	22.8467
	287	36.2574	34.0765	24.1794	22.4855
	288	36.7763	34.8625	23.7379	22.6857
	289	35.8142	34.5341	23.5144	22.9964
	290	35.9486	34.4246	24.2822	22.7463
	291	36.3509	34.227	23.6929	22.9666
	292	36.4276	35.4439	23.6772	22.7106
	293	36.3057	34.018	24.358	22.6972
	294	36.533	34.9374	23.8989	22.6932
	295	36.6414	34.9229	24.1675	22.778
	296	35.8764	34.8811	23.7963	22.6434
	297	35.8392	35.0734	24.1807	22.47
	298	35.8974	34.0163	24.2437	22.8712
	299	36.1209	35.2098	23.7904	22.8574
	300	36.282	33.8872	24.3682	22.7389
	301	36.0943	35.3689	23.3889	22.7517
	302	35.5583	34.3821	24.3586	22.8705
	303	35.326	34.1608	23.7142	22.8644
	304	35.9733	34.4821	23.942	23.0891
	305	36.4967	34.9189	24.0572	22.8127
	306	36.0493	34.3499	24.3931	22.6398
	307	36.0954	33.7968	23.8519	22.7342
	308	36.2534	34.9285	23.9605	22.7973
	309	36.2013	34.0461	23.4523	22.5638
	310	36.2419	34.2939	23.6759	22.672
	311	35.9115	33.997	23.4448	22.5873
	312	36.7637	34.6231	24.1631	22.884
	313	36.2243	34.1559	23.5874	22.7809
	314	35.6572	34.8808	24.296	22.6349
	315	36.4226	33.987	23.6451	22.7752
	316	36.3544	34.3583	24.3726	22.7415
	317	36.0682	34.2831	23.5035	22.8199
	318	36.1841	34.6211	23.607	22.78
	319	36.2724	34.361	24.0735	22.7145
	320	36.1923	34.091	23.4113	22.7572
	321	36.0886	35.1927	23.7279	22.6949
	322	36.0902	33.8746	23.7213	22.7601
	323	36.9222	35.1602	23.668	22.7017
	324	36.1925	34.0247	24.1135	22.5713
	325	36.7989	34.8149	24.102	22.8757
	326	36.233	34.4482	24.3526	23.0252
	327	36.2013	34.9086	23.8071	22.6628
	328	36.1069	34.5968	24.2254	23.0942
	329	36.0272	34.0307	24.3677	22.6384
	330	36.33	34.9673	23.7822	22.7807
	331	36.4536	34.6388	24.2948	22.7642
	332	36.3119	34.422	24.0954	22.7989
	333	36.6279	34.2435	24.3557	22.7349
	334	36.1621	35.2376	23.5282	22.7799
	335	36.0439	34.1583	24.1795	22.6431
	336	36.181	34.8992	23.9178	22.8846
	337	35.7712	34.0118	24.2576	22.5718
	338	35.9867	34.7558	23.5284	22.8176
	339	36.4105	34.0953	24.1321	22.652
	340	35.9708	34.8309	23.7353	22.8032
	341	36.2038	34.1974	23.4406	22.5369
	342	36.434	34.2667	23.4855	22.6886
	343	35.9675	34.7927	24.2405	23.0698
	344	36.0167	34.1605	23.6307	22.4807
	345	36.0466	34.5568	24.0347	22.6367
	346	36.2626	33.9281	23.7137	22.4761
	347	36.4005	35.0861	24.2335	22.4716
	348	36.2762	33.9505	23.6388	22.7765
	349	36.2749	34.5661	24.2455	22.564
	350	36.0871	34.2293	23.5925	22.3209
	351	36.02	34.1074	24.1733	22.7763
	352	36.0482	34.7873	24.2137	22.0803
	353	36.2458	34.4065	23.7403	22.8117
	354	36.2015	34.2483	24.226	22.5573
	355	35.5146	34.0311	24.1658	22.5797
	356	35.2568	34.9871	24.2832	22.5806
	357	35.8086	34.326	24.2721	22.6286
	358	35.6917	33.9918	23.7042	22.6499
	359	36.2826	34.2432	24.4112	22.4407
	360	36.5176	34.7185	23.6122	22.7285
	361	36.0879	34.5595	24.4045	22.546
	362	36.2148	34.758	24.283	22.6628
	363	36.0075	34.4988	24.0985	22.5415
	364	36.5317	34.5003	24.1882	22.6612
	365	36.1932	34.6991	24.1882	22.696
	366	36.3931	34.7294	24.3444	22.5626
	367	36.6408	34.3125	23.2142	22.6634
	368	36.343	34.464	24.4611	22.5682
	369	36.0842	34.9388	23.6207	22.9407
	370	36.0567	34.4935	24.0819	22.6529
	371	35.916	34.5605	23.764	22.5637
	372	36.7639	35.0037	23.9436	22.6463
	373	36.0185	34.6952	23.7288	22.5802
	374	36.1938	34.474	23.6371	22.5772
	375	35.8133	34.326	24.0497	22.4911
	376	36.5839	34.3488	24.2279	22.3685
	377	36.224	33.9312	23.6033	22.8318
	378	36.0498	34.8643	24.2423	22.6889
	379	36.2226	34.4047	23.6492	22.6785
	380	36.274	33.7067	23.7995	22.5251
	381	36.2719	34.3039	23.5411	22.7291
	382	35.8014	34.562	24.1728	22.7867
	383	36.1037	34.3871	24.2338	22.6298
	384	36.2711	35.1967	23.6897	22.5574
	385	36.2208	34.5288	24.1949	22.5925
	386	36.0228	34.8984	24.1552	22.6018
	387	36.4376	34.2932	24.2948	22.6312
	388	36.8858	34.325	23.5229	22.6926
	389	36.7655	34.4049	24.5079	22.8798
	390	35.901	34.7643	23.6593	22.795
	391	35.8659	33.6816	24.2329	22.7329
	392	36.303	34.5524	23.7999	22.6008
	393	36.6719	34.9766	23.6371	22.7346
	394	36.4852	33.9346	24.2615	22.6569
	395	36.4918	34.4904	24.2102	22.618
	396	36.3054	33.9846	23.6403	22.5855
	397	35.7929	34.6626	24.3007	22.7813
	398	36.0499	33.8967	24.1732	22.7297
	399	36.1556	34.6692	23.808	22.5321
	400	36.303	33.496	23.9396	22.6659
	401	36.0658	34.6153	24.3328	22.6763
	402	36.049	34.4431	23.9193	22.5732
	403	36.9237	34.2112	23.7614	22.3716
	404	36.4347	34.1842	24.1954	22.7633
	405	35.9334	33.9236	24.1373	22.6046
	406	35.9016	35.0821	23.5767	22.741
	407	35.9983	33.7606	24.1999	22.693
	408	35.7755	35.0301	23.9222	22.5389
	409	36.1855	33.8269	24.2537	22.6675
	410	36.2263	35.1483	23.3289	22.4589
	411	36.0809	34.5183	24.3739	22.8038
	412	35.8132	34.8202	23.6325	22.6553
	413	35.6873	33.8317	24.1466	22.6296
	414	36.1731	34.8221	23.5298	22.6452
	415	36.3909	34.9111	24.3245	22.5377
	416	35.994	34.4598	24.1563	22.7393
	417	36.085	34.0667	23.5823	22.4381
	418	36.0214	34.1527	24.1031	22.5721
	419	36.2239	35.1847	24.2095	22.8935
	420	35.8014	33.682	23.6962	22.3698
	421	36.184	35.0674	24.2259	22.7606
	422	36.228	33.7019	24.0268	22.2553
	423	35.9829	35.1868	24.1681	22.6885
	424	35.986	34.2284	23.6011	22.5781
	425	35.8699	34.8363	24.3104	22.5861
	426	36.114	34.1656	23.6503	22.6049
	427	36.2327	34.3438	23.7969	22.4605
	428	35.9898	34.8257	24.1968	22.8625
	429	36.2148	34.0394	23.9415	22.5424
	430	35.7978	34.5249	24.3328	22.7354
	431	36.535	33.8599	23.5992	22.5269
	432	36.0239	35.1874	24.528	22.5864
	433	36.2284	33.5503	23.6765	22.6961
	434	36.1413	34.4583	23.9274	22.4503
	435	36.491	34.0725	24.1646	22.4344
	436	36.2311	34.5358	24.2232	22.668
	437	36.2911	33.9114	23.7576	22.6395
	438	36.1729	34.3705	24.1131	22.8605
	439	35.9962	33.8852	24.4055	22.6393
	440	35.9483	34.3515	23.7274	22.6871
	441	36.3815	34.2551	23.6468	22.6975
	442	36.1451	34.0527	24.3042	22.5511
	443	36.3736	34.3887	23.8609	22.554
	444	36.1826	34.181	23.7181	22.4579
	445	35.9797	35.0461	24.0849	22.7628
	446	36.0845	33.883	24.2266	22.3662
	447	36.145	34.4635	23.3866	22.5387
	448	35.9582	34.598	23.9023	22.6845
	449	36.2943	34.6254	24.2163	22.5415
	450	36.0782	34.435	23.6342	22.774
	451	36.4227	34.6784	24.3685	22.3739
	452	35.8066	34.6135	23.8967	22.5375
	453	35.9724	34.5572	24.3866	22.6004
	454	36.3824	34.6814	23.2481	22.5873
	455	35.9898	34.7262	24.3257	22.5609
	456	36.2047	34.0856	24.1808	22.3652
	457	36.1049	35.133	24.2516	22.646
	458	36.61	34.1056	23.6384	22.5348
	459	36.4775	35.0063	24.2585	22.885
	460	36.2387	34.0036	24.1747	22.5516
	461	36.0331	35.3458	23.7198	22.6442
	462	35.7948	34.4626	24.2764	22.4187
	463	36.4054	34.3474	24.2618	22.7661
	464	36.1296	34.5448	24.3383	22.666
	465	36.5553	34.5147	23.8034	22.7189
	466	36.0027	34.319	24.3118	22.3348
	467	35.9637	34.0691	23.7382	22.7194
	468	36.0808	34.4416	23.7714	22.5458
	469	35.9562	34.9181	23.7518	22.5587
	470	36.0269	34.0303	24.2432	22.6539
	471	36.1373	34.036	23.728	22.5752
	472	36.2443	34.3113	23.7111	22.6414
	473	35.9745	34.2028	24.2666	22.6319
	474	36.288	33.9108	24.162	22.6724
	475	36.1193	34.2755	23.5529	22.6576
	476	36.1588	34.9108	24.3884	22.5964
	477	36.2691	34.1689	23.4614	22.8251
	478	36.1709	33.7617	23.8041	22.3858
	479	36.0334	34.2852	23.4222	22.6039
	480	36.2576	34.2562	24.2747	22.6871
	481	36.2503	34.1449	23.6473	22.7595
	482	36.4569	33.8569	24.147	22.6706
	483	36.2726	34.7984	24.1661	22.5909
	484	36.0307	33.9683	24.2724	22.6065
	485	35.7896	34.8668	24.2229	22.6824
	486	36.0018	33.6925	23.606	22.8488
	487	36.1474	34.7809	24.3608	22.5393
	488	36.0951	34.6485	23.8321	22.5941
	489	36.1801	34.0475	23.9377	22.6708
	490	36.0587	34.8475	24.3154	22.6776
	491	36.009	34.1222	24.167	22.6038
	492	35.9991	34.8972	24.2162	22.5984
	493	36.0806	34.0744	23.8437	22.6938
	494	36.2443	34.9264	24.3523	22.672
	495	36.0556	34.0076	23.7651	22.6898
	496	36.1903	34.536	23.571	22.5894
	497	36.3139	34.6835	24.4137	22.6718
	498	35.9864	34.0286	23.4744	22.6607
	499	36.1932	34.2934	24.1369	22.8473
	500	35.7453	34.5339	23.4156	22.365
	501	36.0791	33.9762	24.2238	22.636
	502	35.9977	34.4284	23.475	22.594
	503	36.2341	33.837	23.3178	22.7957
	504	36.2647	34.9796	24.1988	22.7401
	505	36.121	34.1089	23.5781	22.9567
	506	36.0789	34.4926	23.7047	22.5258
	507	36.0304	33.9402	23.6955	22.5997
	508	36.2628	34.5157	23.6349	22.6489
	509	36.0414	33.5778	24.1534	22.6584
	510	36.0296	33.8929	23.2941	22.6909
	511	35.9449	34.7462	24.2908	22.3374
	512	36.3246	34.0749	23.62	22.5867
	513	36.0006	34.0431	24.1743	22.4993
	514	36.149	34.4045	23.9651	22.8103
	515	36.435	34.1529	24.1849	22.4387
	516	35.9556	34.4642	24.1622	22.753
	517	36.4498	33.2696	23.9258	22.5721
	518	36.3057	34.6527	24.4145	22.5948
	519	35.9387	34.4195	23.623	22.7198
	520	35.5762	34.2009	24.2188	22.5902
	521	36.2328	34.2819	24.1468	22.6245
	522	36.1516	34.6645	24.2345	22.2168
	523	36.0056	34.6464	23.4339	22.7106
	524	36.1546	34.0353	24.2579	22.8383
	525	36.0389	34.1274	24.3327	22.6877
	526	36.0888	35.2042	24.1826	22.7369
	527	36.0969	33.8278	23.4099	22.3644
	528	36.052	34.9577	24.2232	22.472
	529	36.0994	33.9236	24.1195	22.3527
	530	36.0215	35.2136	23.5663	22.6807
	531	36.1088	33.7559	23.6788	22.4834
	532	36.1881	34.6347	24.1509	22.5865
	533	36.1722	34.4098	23.5956	22.7447
	534	36.2096	34.6283	23.6185	22.4374
	535	36.3311	34.9053	23.7	22.6168
	536	36.2698	33.9132	24.1731	22.4942
	537	36.4374	34.9838	23.7478	22.8805
	538	35.9627	33.9778	24.2128	22.7956
	539	35.9148	34.72	23.7181	22.7603
	540	36.0418	34.053	24.054	22.6563
	541	36.052	34.0348	24.2556	22.7042
	542	36.5836	34.8008	23.4824	22.2329
	543	36.1549	33.9988	24.2468	22.8092
	544	36.6423	34.6123	24.0295	22.7294
	545	35.7936	33.9045	24.2607	22.3362
	546	36.0833	34.7509	23.5899	22.7911
	547	36.2093	34.3715	24.306	22.4402
	548	35.808	33.9629	24.2589	22.6504
	549	36.5561	33.7661	23.6392	22.7813
	550	36.2681	34.5582	24.1897	22.5453
	551	36.1786	34.6623	24.1063	22.8603
	552	35.5623	33.6588	24.1196	22.2955
	553	36.1375	34.1091	23.5663	22.3588
	554	36.2374	34.4123	24.3778	22.8142
	555	36.7435	34.0347	24.1459	22.6861
	556	35.7861	34.2377	23.8695	23.057
	557	35.7182	33.8568	23.5752	22.5334
	558	36.0705	34.6256	24.319	22.6772
	559	35.9271	33.7175	23.4266	22.5413
	560	35.9677	33.815	23.605	22.3656
	561	36.0778	34.4946	23.9859	22.3617
	562	36.2427	34.4477	23.3602	22.7285
	563	36.029	34.6048	24.065	22.584
	564	36.0298	33.8349	23.5732	22.5607
	565	35.9115	35.0448	24.1601	22.5751
	566	36.1884	34.0897	23.3984	22.5408
	567	35.9773	34.4591	24.2619	22.3728
	568	35.8955	34.1848	23.7073	22.7457
	569	36.1691	34.66	24.104	22.7558
	570	36.335	34.0358	23.6616	22.458
	571	35.7595	34.9839	23.5413	22.7579
	572	36.273	34.0975	24.2696	22.9016
	573	35.8816	34.4897	23.6628	22.5284
	574	35.9402	34.0457	24.2268	22.3864
	575	36.208	34.7361	24.2556	22.5308
	576	36.3985	33.5743	24.0802	22.7934
	577	36.1617	34.7645	24.3976	22.6957
	578	36.3112	33.685	24.2928	22.8999
	579	36.0952	34.9638	24.6946	22.795
	580	36.1752	33.5926	24.1101	22.7772
	581	35.8495	33.9617	24.209	22.4661
	582	35.9791	34.629	24.2836	22.5231
	583	36.2825	34.0162	23.5604	22.6107
	584	35.8009	33.7941	24.2163	22.5298
	585	35.9317	33.9263	23.4623	22.7658
	586	36.0856	34.4409	24.4488	22.9817
	587	36.1355	33.7253	23.5358	22.8255
	588	35.9451	33.9643	24.5276	22.6788
	589	36.1116	34.5267	23.5215	22.7583
	590	36.0303	34.0284	23.8436	22.3612
	591	36.1087	34.2603	24.0465	22.5659
	592	35.9604	33.8393	24.1028	22.6477
	593	36.0431	34.4921	23.3834	22.5731
	594	36.0047	34.0863	23.6731	22.9483
	595	36.218	34.3292	23.5779	23.9896
	596	36.0217	34.7361	24.1174	22.5616
	597	36.3069	33.9646	23.5219	22.7985
	598	36.1746	34.7238	24.2647	22.9043
	599	36.2736	34.1676	23.7823	22.547
	600	36.0577	34.4832	24.1944	22.9028
	601	36.3695	34.074	23.4636	22.9173
	602	36.0157	35.176	24.1973	22.4979
	603	36.4736	34.3826	24.1315	22.3692
	604	36.0325	34.2672	24.1338	22.8187
	605	36.191	34.4389	24.3005	22.3798
	606	36.0029	34.8186	23.7214	22.8874
	607	36.1507	34.923	24.5005
	608	35.8851	34.0897	23.4642
	609	35.8776	34.4547	24.3795
	610	35.8784	35.2318	23.9118
	611	36.2127	33.9834	24.2308
	612	36.1452	34.3664	23.7808
	613	36.2638	34.2243	24.2415
	614	35.7415	34.7166	24.1397
	615	36.224	33.6407	23.7662
	616	36.1546	34.9454	23.9252
	617	36.0306	33.5927	24.3118
	618	36.0385	34.3807	23.623
	619	36.0307	34.4334	24.2061
	620	35.9817	33.929	23.6395
	621	35.9881	34.1792	24.1483
	622	36.0025	34.2276	23.4433
	623	36.1842	34.5724	24.1637
	624	36.2935	33.3834	23.8003
	625	35.997	34.3467	23.8356
	626	36.1577	34.1561	23.6821
	627	35.9717	34.3805	23.9419
	628	36.1448	33.9494	24.3981
	629	36.0499	33.9125	23.5137
	630	36.2575	34.4531	24.3774
	631	36.0394	34.2176	23.5145
	632	36.109	33.7433	24.2516
	633	36.1938	34.2066	23.4029
	634	35.9226	34.5471	24.3551
	635	36.1006	34.8975	24.1175
	636	35.9385	33.3729	23.9051
	637	36.4165	34.8656	24.2149
	638	36.1418	34.0735	23.5859
	639	36.1133	34.6437	24.3855
	640	36.1408	34.233	24.2509
	641	36.1698	34.6819	23.9472
	642	36.1438	34.4602	23.981
	643	36.3126	34.193	24.2262
	644	36.2392	34.5225	24.119
	645	35.7054	33.9522	23.372
	646	36.4107	34.8069	24.1108
	647	36.2638	34.3205	24.2734
	648	35.7442	34.2666	23.6222
	649	36.048	34.218	24.2719
	650	36.0638	34.1708	23.2959
	651	36.1039	34.8447	24.3738
	652	36.0678	33.7255	23.4538
	653	36.1416	34.2274	24.268
	654	35.99	34.0282	23.4238
	655	35.8639	34.604	24.1408
	656	36.2349	33.3916	23.7787
	657	35.9696	33.9573	24.142
	658	36.0425	34.6022	23.7849
	659	36.0836	33.9004	23.8179
	660	36.139	34.3501	24.2789
	661	36.1084	33.4321	23.5744
	662	35.978	34.605	24.4095
	663	35.9976	33.9225	23.6368
	664	35.9366	34.01	24.2505
	665	36.1051	34.2176	23.619
	666	36.0211	33.7912	24.3858
	667	36.1067	34.2562	23.6161
	668	35.8843	34.0333	24.258
	669	35.9683	34.0435	24.125
	670	35.9999	34.0461	24.1262
	671	36.2517	34.361	23.9467
	672	36.3297	34.4319	24.2223
	673	36.1611	33.3701	24.4263
	674	35.9782	34.7837	23.3857
	675	35.9598	34.2301	24.2673
	676	36.0335	34.6565	23.6556
	677	35.9974	33.914	24.1969
	678	36.1351	34.4771	23.298
	679	35.9599	34.4247	24.2777
	680	35.9758	34.417	24.0426
	681	35.7451	34.7182	23.4427
	682	35.9705	34.2865	23.5748
	683	35.8495	34.2738	23.5712
	684	36.2087	34.1913	24.1678
	685	36.3952	34.7805	23.5493
	686	36.1282	33.5833	24.3174
	687	36.523	34.5808	23.2721
	688	35.9402	34.2829	24.2934
	689	36.0226	34.6889	23.4419
	690	36.14	33.4498	24.2546
	691	36.105	34.1302	24.1637
	692	36.1072	34.2546	24.2975
	693	36.0557	34.2548	24.2267
	694	35.7954	33.7367	23.882
	695	36.1958	34.0534	24.3015
	696	36.1364	34.1975	23.6717
	697	36.1694	33.5466	24.0958
	698	36.0044	34.6453	23.7225
	699	36.2789	33.3927	24.2918
	700	35.9885	34.0519	23.4005
	701	35.8916	33.9564	24.3222
	702	36.1163	34.0141	24.3496
	703	35.8462	33.4828	23.8036
	704	35.9941	34.0547	24.1303
	705	35.878	34.5335	24.2402
	706	36.0912	33.6951	23.9061
	707	36.337	34.0795	23.7133
	708	36.212	34.6427	23.7325
	709	35.9951	34.0209	24.312
	710	36.0248	34.4175	23.43
	711	36.1271	33.7017	24.166
	712	36.2137	34.7883	23.5384
	713	36.2392	33.892	24.2149
	714	36.2218	35.1874	23.393
	715	35.9973	34.0451	23.6985
	716	35.9948	34.0833	24.2944
	717	35.7197	34.5917	23.5952
	718	36.0422	34.5646	23.3637
	719	36.0901	34.1094	24.4165
	720	36.0321	33.6203	24.0906
	721	36.0837	34.9449	23.8198
	722	35.8783	34.2712	23.8384
	723	36.0519	34.2359	24.3351
	724	35.9657	34.5543	23.9945
	725	36.3596	34.5278	23.8966
	726	36.149	34.7165	24.3317
	727	36.0047	33.6462	23.5498
	728	35.848	34.446	24.1322
	729	35.5369	34.9889	23.4462
	730	35.6251	33.8381	24.6232
	731	36.148	33.8943	23.6186
	732	36.1134	34.0606	24.1911
	733	36.1093	34.2163	24.2552
	734	36.288	33.9577	23.6539
	735	36.1131	33.7602	23.6307
	736	36.3668	34.1105	24.2238
	737	36.032	34.3586	24.1804
	738	36.2208	34.1343	23.4899
	739	36.1106	33.8633	24.3061
	740	36.2292	34.6367	23.8221
	741	36.033	34.561	24.2655
	742	35.873	33.5798	23.3489
	743	35.8773	34.3554	23.9934
	744	35.8195	33.9015	23.6258
	745	36.0554	35.03	23.7667
	746	36.638	34.0147	23.8273
	747	35.9966	34.8447	23.4601
	748	35.7801	33.5062	24.1387
	749	35.9278	34.4215	24.2421
	750	35.8288	34.3184	24.1658
	751	36.2689	34.1504	23.6946
	752	36.2015	34.7271	24.2479
	753	35.8885	34.5844	24.0017
	754	36.1398	34.2692	23.8853
	755	36.0837	34.449	23.7288
	756	36.0837	33.7205	24.2432
	757	35.7507	34.8159	24.0089
	758	35.8475	33.9798	24.0245
	759	35.9471	34.4746	24.2538
	760	35.9559	33.7579	24.3132
	761	36.4918	35.376	24.1226
	762	36.0659	33.7545	23.7667
	763	35.7962	34.0055	24.1725
	764	36.2016	34.5951	23.7221
	765	35.7219	34.2088	24.0832
	766	36.0829	34.2904	23.8624
	767	--	33.663	24.2549
	768	35.7508	34.3916	24.0424
	769	--	34.0917	24.0883
	770	35.7343	33.8335	23.4383
	771	35.6943	33.9794	23.7106
	772	36.8103	33.4646	23.8712
	773	35.7524	34.3799	23.5158
	774	36.7145	33.2308	23.7177
	775	35.6124	34.6434	24.2348
	776	35.4247	34.3617	24.1035
	777	35.7589	34.0692	23.8353
	778	35.817	34.1597	23.7078
	779	36.2063	34.4244	24.4418
	780	36.1708	34.1179	23.5891
	781	35.8549	34.663	24.1392
	782	36.2765	33.5193	23.714
	783	36.252	34.5558	23.6644
	784	36.071	34.1604	24.2304
	785	36.2402	33.984	23.7382
	786	36.2788	33.9935	24.416
	787	36.0783	34.2811	23.9142
	788	35.9948	34.1959	23.3907
	789	36.1209	33.4187	24.2564
	790	35.8023	34.0167	24.0747
	791	36.0849	34.3161	23.7641
	792	35.8036	33.582	24.1554
	793	36.0371	34.3995	24.1517
	794	36.3227	33.8416	24.1912
	795	35.8066	34.8644	23.466
	796	35.6842	33.4351	24.393
	797	35.8494	34.9897	23.678
	798	35.8498	33.8909	23.5316
	799	35.9432	34.5399	24.0813
	800	35.8674	33.8087	24.4716
	801	36.0585	34.6224	24.1678
	802	35.8936	34.1872	24.2148
	803	36.3328	34.3242	24.294
	804	35.7759	34.4329	23.5815
	805	36.1227	34.5575	23.9301
	806	36.173	33.7823	24.0776
	807	36.3812	34.517	24.2186
	808	36.091	34.1526	24.0556
	809	36.0614	34.4162	24.4058
	810	36.0395	33.9941	23.5537
	811	35.9901	34.2067	23.7609
	812	35.8124	34.8438	24.1341
	813	36.0181	33.77	23.8174
	814	36.0962	34.2249	24.0902
	815	36.2113	33.896	23.5994
	816	35.8411	34.4985	24.3193
	817	36.2482	33.7076	23.4104
	818	35.9348	34.4801	24.1369
	819	35.7279	35.0028	23.6271
	820	36.2045	33.3198	24.2622
	821	35.968	34.5125	23.4451
	822	36.1189	34.2966	24.1379
	823	36.2264	34.3337	23.7927
	824	35.8918	33.3508	24.11
	825	36.235	34.2053	24.2772
	826	35.9888	34.2933	23.4964
	827	35.9765	33.8278	24.3448
	828	36.1604	34.2467	23.8425
	829	35.8918	33.4928	24.4316
	830	35.9836	34.2475	23.5646
	831	35.9556	34.3329	24.2982
	832	36.0784	33.5396	24.0527
	833	36.5564	34.3243	24.2579
	834	36.1395	34.3064	24.0872
	835	35.9361	34.3484	24.21
	836	35.9663	34.5087	24.1479
	837	36.0863	34.2895	24.1183
	838	36.2628	34.0392	24.1059
	839	36.0392	33.927	24.2667
	840	36.123	34.7002	23.9947
	841	35.7103	33.7005	24.1897
	842	36.1742	35.1647	24.0877
	843	35.9318	34.0228	24.1758
	844	35.8736	35.019	23.9123
	845	35.6027	34.0348	24.1157
	846	36.1866	34.2283	24.165
	847	35.8534	34.499	23.5061
	848	36.1367	34.4729	24.3989
	849	35.6501	33.5561	24.103
	850	36.209	34.8978	24.4231
	851	35.8752	34.7114	23.4819
	852	35.8874	34.309	24.2348
	853	36.0073	33.3641	24.243
	854	36.1668	34.8295	24.1234
	855	36.1012	34.3769	24.2186
	856	36.1132	33.8794	24.1487
	857	35.8999	33.8725	24.3625
	858	36.2472	34.239	24.2526
	859	35.9581	34.3929	24.1809
	860	35.9608	33.6801	24.5095
	861	36.2332	33.7861	24.0048
	862	36.0551	34.2707	24.3279
	863	35.6884	33.9624	24.1441
	864	35.6299	34.0438	24.1664
	865	36.088	33.5182	23.9925
	866	36.2867	34.6846	24.1766
	867	36.2568	33.2418	24.2712
	868	35.7406	34.4567	24.0109
	869	36.0805	33.6812	23.9985
	870	36.2049	34.4498	24.216
	871	36.0698	33.9624	23.9712
	872	36.1288	34.2524	24.301
	873	35.9493	33.9411	23.528
	874	35.9464	33.9071	24.2389
	875	36.1379	34.0619	23.5912
	876	36.0249	34.5834	24.1137
	877	35.6809	33.739	23.7285
	878	35.8089	34.3527	24.2945
	879	35.9075	33.9353	24.1153
	880	36.4388	35.0061	24.1293
	881	35.9955	33.4067	24.3076
	882	35.8092	34.6787	24.1107
	883	35.7855	34.1244	24.133
	884	35.8698	34.1587	24.1679
	885	36.3239	34.2548	24.3315
	886	36.2441	34.3573	24.281
	887	35.6593	34.9954	24.3353
	888	36.3653	33.5403	24.3855
	889	35.6112	34.0753	24.2016
	890	35.8263	34.2051	24.111
	891	35.249	34.3659	24.3424
	892	35.9111	33.9874	24.1638
	893	35.7018	33.7223	24.4318
	894	35.9523	34.393	24.1398
	895	35.8545	33.9723	24.3358
	896	36.0028	33.7105	23.6907
	897	35.9341	33.9976	24.0855
	898	36.0392	34.2126	23.5976
	899	36.0904	33.7652	24.1735
	900	36.2563	33.5741	23.8658
	901	36.0631	34.0766	23.8769
	902	36.0925	33.9514	24.2076
	903	35.7637	33.634	24.1787
	904	35.919	34.0156	24.1176
	905	35.9248	33.9954	24.3483
	906	35.9263	33.9584	24.2315
	907	36.1437	34.3878	24.2031
	908	35.9953	34.2768	23.5713
	909	36.0275	34.3123	24.2121
	910	36.2748	33.7695	23.8975
	911	35.482	34.6813	24.0201
	912	36.113	34.2242	24.0144
	913	36.0353	34.7558	24.1213
	914	35.9822	33.7759	24.2605
	915	36.3077	34.9764	23.5191
	916	35.8228	34.0241	24.6214
	917	35.8072	34.0828	24.1449
	918	35.8855	34.483	24.388
	919	35.9008	34.6668	23.5092
	920	35.8804	33.9884	24.6672
	921	35.9789	33.9045	24.2049
	922	36.1166	34.3707	23.9671
	923	36.1048	34.5826	24.4531
	924	36.0003	33.4304	24.3564
	925	36.1762	34.8215	24.1594
	926	35.9908	33.6139	23.4872
	927	35.9887	35.1711	24.4161
	928	35.4096	33.2052	24.1596
	929	36.1081	34.3366	23.5462
	930	36.1287	34.5647	24.169
	931	35.9343	33.9196	24.0651
	932	36.2483	33.974	24.0887
	933	35.8461	33.742	24.1557
	934	36.457	34.681	23.768
	935	36.1731	33.4942	24.0865
	936	35.4182	33.9437	23.527
	937	35.9682	33.9072	24.2055
	938	35.8824	33.7557	23.3537
	939	36.0495	34.3847	24.3477
	940	36.2661	33.1591	23.9869
	941	36.5451	34.2924	24.0363
	942	35.5555	33.6876	23.6079
	943	35.8015	34.5568	24.2287
	944	36.1143	33.7236	24.1381
	945	35.8017	33.9845	24.1191
	946	35.4362	33.6588	24.2556
	947	36.1684	34.1691	24.2432
	948	36.0693	34.1996	24.3256
	949	35.285	33.953	24.1736
	950	35.5842	34.5191	24.4446
	951	36.0523	34.7991	24.1049
	952	35.7016	33.5723	23.9612
	953	36.2278	34.3237	24.0673
	954	35.3855	34.677	24.4364
	955	--	34.5148	24.1314
	956	35.7421	33.5641	24.1566
	957	35.901	33.6294	24.1737
	958	35.5408	35.0014	24.1472
	959	35.5241	34.1194	23.9035
	960	36.115	34.3448	24.0728
	961	35.6719	33.446	24.0168
	962	36.2695	34.6933	24.2005
	963	--	33.7841	23.8395
	964	35.9044	33.9246	24.3107
	965	35.7277	34.3625	24.0902
	966	36.1894	33.8851	23.7077
	967	36.2888	33.8319	24.1271
	968	35.621	34.3994	24.089
	969	36.1621	33.6383	24.2295
	970	35.7993	33.9115	23.6439
	971	35.6064	33.5001	24.3417
	972	35.7595	34.2001	23.6567
	973	35.7807	33.8183	24.3474
	974	35.6738	34.0293	24.123
	975	36.0917	33.7029	24.1956
	976	35.5534	34.1078	24.173
	977	36.0933	33.974	24.2569
	978	35.4439	33.612	24.2014
	979	36.0152	34.5973	24.0821
	980	36.0782	33.5717	24.0634
	981	35.6746	33.5281	24.1843
	982	35.9697	33.9666	24.0529
	983	35.7294	34.061	24.2478
	984	35.4678	34.3818	23.449
	985	35.615	33.4376	24.364
	986	36.2403	35.6181	23.3668
	987	36.0226	33.8618	24.2486
	988	35.9626	34.6966	23.8826
	989	36.0999	33.9556	24.1327
	990	35.8172	34.8969	24.0775
	991	35.7184	34.3278	23.5381
	992	35.6598	33.6738	23.6897
	993	36.0921	34.1505	24.0014
	994	36.0418	34.9212	24.0193
	995	36.092	34.0648	23.961
	996	35.8469	34.2838	23.5318
	997	35.7155	34.2648	24.217
	998	36.1182	34.9865	23.6465
	999	36.0781	33.8941	24.1606
	1000	35.5217	34.5729	24.1534
	1001	36.5123	33.8084	23.6207
	1002	36.3208	34.0844	24.206
	1003	36.0784	34.2078	23.5606
	1004	35.3516	34.0381	24.3716
	1005	35.5523	34.1333	23.6997
	1006	35.557	33.6786	24.1898
	1007	35.6797	34.2287	24.1922
	1008	36.3278	33.8171	24.2137
	1009	36.0808	33.7761	24.3377
	1010	35.781	34.1908	24.1157
	1011	35.9521	33.5241	24.0057
	1012	35.7732	34.2668	24.2027
	1013	36.112	33.0647	23.9636
	1014	35.8091	34.1838	24.3382
	1015	35.6945	34.0321	23.5022
	1016	36.0776	33.5389	24.324
	1017	36.0661	33.9782	23.5638
	1018	35.9203	33.9425	24.254
	1019	35.7934	34.5133	23.7
	1020	35.9506	33.6214	24.0771
	1021	35.9758	33.8028	23.9818
	1022	35.9277	34.2587	23.9976
	1023	36.0732	33.5635	24.1521
	1024	35.9157	34.3048	24.1733
	1025	35.7371	33.7134	24.0218
	1026	35.9314	35.0212	24.0466
	1027	35.9783	33.5822	24.0603
	1028	35.8965	33.6808	24.0569
	1029	35.5817	34.2672	24.1519
	1030	35.8544	34.0713	24.1177
	1031	36.0253	34.5819	24.0438
	1032	36.039	33.4851	24.1014
	1033	35.7641	34.9227	24.0585
	1034	35.7914	34.0192	24.1398
	1035	35.8449	34.1942	24.2887
	1036	36.0671	33.8223	23.8018
	1037	35.8617	33.9245	24.386
	1038	35.882	34.0717	24.1356
	1039	35.8909	34.2225	24.3509
	1040	35.7258	33.848	24.191
	1041	35.9977	33.9958	24.0381
	1042	35.9257	33.9881	23.9585
	1043	36.5401	34.3915	24.0216
	1044	35.7892	33.4748	24.2568
	1045	35.4791	34.0716	24.1636
	1046	35.4573	33.6214	24.0012
	1047	35.7188	34.514	24.2054
	1048	36.1179	33.5134	24.0213
	1049	36.0589	33.4186	24.2421
	1050	36.116	34.4044	24.0307
	1051	35.9598	34.0378	24.0956
	1052	35.8025	33.7531	23.6563
	1053	35.7181	33.6785	24.0926
	1054	35.8017	34.3771	23.9724
	1055	35.8198	34.4233	24.1503
	1056	35.9085	33.5733	23.9466
	1057	35.7238	34.5228	24.2001
	1058	36.0257	33.3965	23.5953
	1059	35.8766	34.6263	24.318
	1060	35.8515	33.5423	23.9985
	1061	35.7107	34.2359	24.3428
	1062	36.1796	34.2817	23.5635
	1063	36.0732	33.9949	24.2734
	1064	35.9343	33.9296	23.5862
	1065	36.2682	34.4097	24.173
	1066	35.8372	33.9853	24.3459
	1067	36.1728	34.4158	24.095
	1068	35.8861	33.9813	24.2837
	1069	35.8047	34.6529	24.0829
	1070	35.8551	33.5516	24.3769
	1071	35.7448	35.4322	24.0975
	1072	35.6324	33.6003	24.1343
	1073	35.5996	34.1924	24.1099
	1074	35.7779	33.7861	24.147
	1075	35.8061	34.3167	23.998
	1076	36.3067	34.1886	23.7145
	1077	35.8439	33.4506	24.0131
	1078	36.3062	34.0862	24.0948
	1079	35.907	33.7703	23.4732
	1080	35.7018	34.4337	24.4056
	1081	35.7809	33.1907	23.5833
	1082	35.8584	34.219	24.1527
	1083	36.1798	34.1641	23.454
	1084	35.808	33.4994	24.3198
	1085	35.9587	33.8271	23.5102
	1086	35.8183	33.7184	23.4769
	1087	35.6519	34.1338	23.9923
	1088	35.9647	33.8482	24.1622
	1089	35.8755	33.9036	24.0781
	1090	36.1975	33.9943	23.6175
	1091	35.7768	33.7935	24.3524
	1092	35.4696	34.4079	24.0303
	1093	35.7876	33.5642	24.3522
	1094	35.7686	34.56	23.9269
	1095	35.9671	34.0455	24.154
	1096	36.0617	34.1256	24.0157
	1097	35.7623	34.3262	24.2061
	1098	36.1234	33.7286	24.0239
	1099	35.8232	34.2182	24.0812
	1100	35.8595	34.3703	24.2669
	1101	35.7857	34.0787	24.0897
	1102	36.296	34.0612	24.2706
	1103	35.7089	33.9541	24.182
	1104	35.8291	34.9194	24.29
	1105	35.997	33.4421	24.0123
	1106	35.8805	34.5466	23.9505
	1107	35.8929	33.7727	24.1715
	1108	35.9759	34.545	24.2057
	1109	35.6467	33.6622	24.0356
	1110	36.0758	34.0029	24.0529
	1111	35.8439	34.1315	24.053
	1112	35.4109	34.4443	24.2189
	1113	35.2691	33.4141	23.943
	1114	--	34.0741	24.1914
	1115	35.8524	33.7542	24.0564
	1116	35.878	34.0858	24.2154
	1117	35.9846	33.3834	23.9188
	1118	35.8036	34.4705	24.1287
	1119	35.7972	33.5967	24.1
	1120	35.812	33.9625	24.3741
	1121	35.4025	33.6216	24.1769
	1122	36.398	33.8434	23.9988
	1123	35.6972	34.1241	24.2921
	1124	35.9508	33.543	24.0014
	1125	35.8891	34.1578	24.1457
	1126	35.4012	33.9106	23.5534
	1127	35.429	33.7713	24.4795
	1128	35.9044	34.0872	24.0473
	1129	36.1594	33.8845	24.1529
	1130	35.3927	34.4262	24.2264
	1131	35.8893	33.5616	24.2113
	1132	35.8103	34.7178	24.238
	1133	36.0134	33.6385	24.0003
	1134	35.7942	34.3823	24.2247
	1135	36.1902	34.0074	23.965
	1136	35.1042	34.3692	24.2924
	1137	36.1248	34.0889	23.3543
	1138	35.8862	33.948	24.1408
	1139	34.9483	34.6634	23.5259
	1140	36.3271	34.3462	24.2087
	1141	35.4454	33.8835	23.864
	1142	35.9392	34.2303	24.0982
	1143	35.9895	34.3939	24.212
	1144	35.6472	34.4202	24.1258
	1145	35.107	33.4259	24.2874
	1146	35.3784	34.4813	23.4849
	1147	35.59	33.9404	24.2166
	1148	36.0455	33.9016	23.8313
	1149	--	34.0992	24.2612
	1150	35.9445	34.1125	23.5909
	1151	35.5031	34.3736	24.2675
	1152	35.8554	33.6247	24.1879
	1153	35.462	34.7068	24.0111
	1154	35.6163	33.7813	24.1063
	1155	35.5485	34.3372	23.9986
	1156	35.409	33.5962	24.4449
	1157	36.0901	34.3134	23.6512
	1158	35.6806	33.7492	24.1375
	1159	35.8618	33.6597	23.9602
	1160	35.6898	34.0112	24.2316
	1161	35.4501	34.0965	23.7589
	1162	35.5436	33.4302	24.1391
	1163	35.5612	33.9904	24.3511
	1164	35.8668	33.68	24.1411
	1165	35.6915	34.0644	24.1795
	1166	35.8802	33.3551	24.0584
	1167	35.6935	34.2962	24.1013
	1168	35.7025	34.287	23.6042
	1169	35.6883	33.6772	24.062
	1170	35.7209	33.7963	23.4593
	1171	35.7156	33.6648	24.2168
	1172	35.8773	33.6088	24.0205
	1173	35.4935	34.4082	24.0768
	1174	36.039	33.9327	24.1033
	1175	35.7642	33.5884	24.0677
	1176	35.7165	34.1592	23.9944
	1177	35.6617	33.421	23.5784
	1178	35.6888	34.4525	24.1138
	1179	35.6627	33.1261	24.0893
	1180	35.7422	34.0775	24.218
	1181	35.757	34.0146	23.51
	1182	35.7993	34.028	23.5026
	1183	35.6947	34.0268	24.1526
	1184	35.986	33.974	23.4627
	1185	35.815	34.0781	24.0233
	1186	35.9028	34.0522	24.0523
	1187	35.7123	34.1112	23.9937
	1188	35.8689	34.0302	24.1564
	1189	35.8632	33.6091	23.6451
	1190	35.7122	35.2063	24.1963
	1191	35.9624	33.4088	23.6242
	1192	36.0273	34.5336	24.1964
	1193	35.8109	33.8602	24.1001
	1194	35.7659	34.7897	24.2339
	1195	35.8035	34.0909	24.0186
	1196	35.72	34.0103	24.2133
	1197	36.0586	34.4507	24.0752
	1198	35.7725	34.3449	24.1647
	1199	36.1196	34.5821	24.0886
	1200	35.6323	33.2957	24.0693
	1201	35.8347	34.3322	24.0634
		--
		--
		--

## Sheet: Sheet9
Figure S8a	ω	E'(ω)	E''(ω)
	Hz	mN/m	mN/m
	0.3	8.016	3.67
	0.4	14.438	4.054
	0.5	17.516	2.814
	0.6	17.481	3.697
	0.7	20.016	3.522

## Sheet: Sheet10
Figure S8b	ω	E'(ω)	E''(ω)
	Hz	mN/m	mN/m
	0.15	1.889	0.236
	0.2	5.341	2.721
	0.25	8.868	3.319
	0.3	17.516	2.814
	0.35	20.404	5.861

[truncated: 11 more sheets: Sheet11, Sheet12, Sheet13, Sheet14, Sheet15, Sheet16, Sheet17, Sheet18, Sheet19, Sheet20, Sheet21]
